# Supplementary material for: KRASG12D-driven pentose phosphate pathway remodeling imparts a targetable vulnerability synergizing with MRTX1133 for durable remissions in PDAC
Source: Cell Rep Med. 2025 Feb 18;6(2):101966. doi: 10.1016/j.xcrm.2025.101966 (PMC11866490; doi:10.1016/j.xcrm.2025.101966)
Supplement: Table S1. Raw data of metabolic flux analysis, related to Figures 1, 3, and 6 [file mmc2.xlsx]

## Sheet: Table S1
Table S1. Raw data of metabolic flux analysis. related to Figure 1, 3, and 6.
Related to Figure 1H	WT			G12D				Related to Figure 3K	SgCtr-WT			SgCtr-G12D			SgUBE2T-WT			SgUBE2T-G12D				Related to Figure 6B	Ctr			PGG
Sample	1	2	3	1	2	3		Sample	1	2	3	1	2	3	1	2	3	1	2	3		Sample	1	2	3	1	2	3
G-6-P	491459	781061	648559	98586	74485	90526		G-6-P	395540	505822	500065	224731	237623	322598	1164355	1189880	1236576	1113130	897360	1124157		G-6-P	24000	24195	14442	191375	286226	190373
G-6-P_M1	2336	2781	2297	959	471	846		G-6-P_M1	79	494	552	327	528	188	451	550	644	332	280	1726		G-6-P_M1	872	879	887	963	2006	5224
G-6-P_M2	1372	651	132	255	237	0		G-6-P_M2	233	332	450	63	112	162	104	171	287	424	215	708		G-6-P_M2	845	759	738	906	1015	1400
G-6-P_M3	4655	2642	5406	1757	2569	2502		G-6-P_M3	2812	1545	2800	593	1823	1537	1287	778	2770	1676	521	3767		G-6-P_M3	1708	341	1238	5136	5751	3115
G-6-P_M4	1726	2898	6162	2270	1061	3019		G-6-P_M4	2205	1842	3341	1193	1067	519	2974	1722	5362	1135	899	2239		G-6-P_M4	2268	2721	1241	5774	4720	4062
G-6-P_M5	3557	5408	4716	2072	1859	2640		G-6-P_M5	2052	2171	3467	1170	2051	966	2479	2318	3833	2978	1124	1625		G-6-P_M5	1457	536	995	2120	2476	4396
G-6-P_M6	207518	231648	182630	183077	179146	193337		G-6-P_M6	149194	174544	156784	348897	386447	425201	146901	148161	181309	137416	132864	132558		G-6-P_M6	32957	37297	32411	82557	88879	81177
Total_response	712623	1027089	849902	288976	259828	292870		Total_response	552115	686750	667459	576974	629651	751171	1318551	1343580	1430781	1257091	1033263	1266780		Total_response	64107	66728	51952	288831	391073	289747
G-6-P	0.689648	0.760461	0.763099	0.341156	0.28667	0.3091		G-6-P	0.716409	0.736545	0.749207	0.389499	0.377388	0.42946	0.883056	0.885604	0.864266	0.885481	0.868472	0.887413		G-6-P	0.374374	0.362591	0.277987	0.662585	0.731899	0.657032
G-6-P_M1	0.00327803	0.00270765	0.00270266	0.00331861	0.00181274	0.00288865		G-6-P_M1	0.000143086	0.00071933	0.000827017	0.00056675	0.00083856	0.000250276	0.000342042	0.000409354	0.000450104	0.000264102	0.000270986	0.00136251		G-6-P_M1	0.0136023	0.0131729	0.0170735	0.00333413	0.00512948	0.0180295
G-6-P_M2	0.00192528	0.00063383	0.000155312	0.000882426	0.000912142	0		G-6-P_M2	0.000422014	0.000483436	0.000674199	0.00010919	0.000177876	0.000215663	7.88745e-05	0.000127272	0.00020059	0.000337287	0.000208079	0.000558897		G-6-P_M2	0.0131811	0.0113745	0.0142054	0.00313678	0.00259542	0.0048318
G-6-P_M3	0.00653221	0.00257232	0.00636073	0.00608009	0.00988731	0.00854304		G-6-P_M3	0.00509314	0.00224973	0.00419501	0.00102778	0.00289525	0.00204614	0.000976071	0.00057905	0.00193601	0.00133324	0.000504228	0.00297368		G-6-P_M3	0.026643	0.0051103	0.0238297	0.017782	0.0147057	0.0107508
G-6-P_M4	0.00242204	0.00282157	0.00725025	0.00785532	0.00408347	0.0103083		G-6-P_M4	0.00399373	0.0026822	0.00500555	0.00206768	0.00169459	0.000690921	0.00225551	0.00128165	0.0037476	0.000902878	0.000870059	0.00176747		G-6-P_M4	0.0353784	0.0407775	0.0238874	0.0199909	0.0120694	0.0140191
G-6-P_M5	0.00499142	0.00526537	0.00554888	0.00717015	0.00715473	0.00901424		G-6-P_M5	0.00371662	0.00316127	0.00519433	0.00202782	0.00325736	0.00128599	0.00188009	0.00172524	0.00267896	0.00236896	0.00108782	0.00128278		G-6-P_M5	0.0227276	0.00803261	0.0191523	0.00733993	0.0063313	0.0151719
G-6-P_M6	0.291203	0.225538	0.214884	0.633537	0.689479	0.660146		G-6-P_M6	0.270223	0.254159	0.234897	0.604701	0.613748	0.566051	0.111411	0.110273	0.12672	0.109313	0.128587	0.104642		G-6-P_M6	0.514094	0.558941	0.623864	0.285832	0.22727	0.280165
F-6-P	145993	172232	117476	55919	25675	43166		F-6-P	90596	95603	74250	81131	93370	96522	80930	97384	97386	59922	91827	98293		F-6-P	9106	8973	9280	51770	53092	57543
F-6-P_M1	1783	1870	1133	1291	1389	1300		F-6-P_M1	627	149	638	577	539	439	3141	4281	5811	1511	1775	1643		F-6-P_M1	248	287	299	1375	1880	1248
F-6-P_M2	112	850	209	76	52	379		F-6-P_M2	0	201	402	198	72	122	2253	2433	1145	2254	2234	1871		F-6-P_M2	53	90	127	350	2013	390
F-6-P_M3	2465	3157	2279	1563	1296	1646		F-6-P_M3	1404	3266	3122	2942	1711	1229	2224	2439	1781	2238	3587	1941		F-6-P_M3	934	778	197	2449	3506	821
F-6-P_M4	1475	2492	3645	783	584	1667		F-6-P_M4	1580	1514	2676	2357	1710	2298	1614	2709	2369	2690	188	1361		F-6-P_M4	1562	1254	1294	3116	5703	1124
F-6-P_M5	2287	5898	2038	1612	983	2804		F-6-P_M5	2389	2300	2164	1453	917	1566	2946	2366	2211	2359	337	1457		F-6-P_M5	978	1225	1208	2207	3906	347
F-6-P_M6	65107	85576	58908	66961	60613	64530		F-6-P_M6	55633	57577	51831	116860	136287	143168	30641	31595	31667	44390	49228	49572		F-6-P_M6	10656	13593	11016	31189	30536	27323
Total_response	219222	272075	185688	128205	90592	115492		Total_response	152229	160610	135083	205518	234606	245344	123749	143207	142370	115364	149176	156138		Total_response	23537	26200	23421	92456	100636	88796
F-6-P	0.66596	0.633031	0.632653	0.436169	0.283414	0.373757		F-6-P	0.59513	0.595249	0.549662	0.394763	0.397986	0.393415	0.653985	0.680023	0.684035	0.519417	0.615561	0.629526		F-6-P	0.38688	0.342481	0.396226	0.559942	0.527565	0.648036
F-6-P_M1	0.00813331	0.0068731	0.00610163	0.0100698	0.0153325	0.0112562		F-6-P_M1	0.00411879	0.000927713	0.00472302	0.00280754	0.00229747	0.00178932	0.025382	0.0298938	0.0408162	0.0130977	0.0118987	0.0105227		F-6-P_M1	0.0105366	0.0109542	0.0127663	0.0148719	0.0186812	0.0140547
F-6-P_M2	0.000510898	0.00312414	0.00112554	0.000592801	0.000574002	0.00328161		F-6-P_M2	0	0.00125148	0.00297595	0.000963419	0.000306898	0.000497261	0.0182062	0.0169894	0.00804242	0.0195382	0.0149756	0.011983		F-6-P_M2	0.00225177	0.00343511	0.00542248	0.00378558	0.0200028	0.00439209
F-6-P_M3	0.0112443	0.0116034	0.0122733	0.0121914	0.0143059	0.0142521		F-6-P_M3	0.00922295	0.020335	0.0231117	0.014315	0.00729308	0.00500929	0.0179719	0.0170313	0.0125097	0.0193995	0.0240454	0.0124313		F-6-P_M3	0.0396822	0.0296947	0.00841125	0.0264883	0.0348384	0.00924591
F-6-P_M4	0.00672834	0.00915924	0.0196297	0.00610741	0.00644649	0.0144339		F-6-P_M4	0.0103791	0.00942656	0.01981	0.0114686	0.00728882	0.00936644	0.0130425	0.0189167	0.0166397	0.0233175	0.00126026	0.00871665		F-6-P_M4	0.0663636	0.0478626	0.0552496	0.0337025	0.0566696	0.0126582
F-6-P_M5	0.0104323	0.0216778	0.0109754	0.0125736	0.0108508	0.0242787		F-6-P_M5	0.0156935	0.0143204	0.0160198	0.00706994	0.00390868	0.00638287	0.0238063	0.0165215	0.01553	0.0204483	0.00225908	0.00933149		F-6-P_M5	0.0415516	0.0467557	0.0515776	0.0238708	0.0388131	0.00390783
F-6-P_M6	0.296991	0.314531	0.317242	0.522296	0.669077	0.55874		F-6-P_M6	0.365456	0.35849	0.383697	0.568612	0.580919	0.58354	0.247606	0.220625	0.222427	0.384782	0.329999	0.317488		F-6-P_M6	0.452734	0.518817	0.470347	0.337339	0.30343	0.307705
G-1-P	11933	24619	17348	13398	7656	7611		G-1-P	22646	21761	17623	13043	25233	24134	27247	18865	27924	23084	19872	24634		G-1-P	19445	11173	6328	7499	11851	4901
G-1-P_M1	2007	3693	1305	1791	951	952		G-1-P_M1	1357	1623	3507	2015	4553	4291	4876	3314	5752	4033	6191	2509		G-1-P_M1	4863	2088	694	1462	2210	837
G-1-P_M2	1534	1805	853	3065	912	1322		G-1-P_M2	1502	733	2313	916	1888	1194	1941	2133	3087	1224	1788	2169		G-1-P_M2	2668	1799	1488	2871	2826	1906
G-1-P_M3	177	433	1106	446	543	52		G-1-P_M3	459	621	593	488	714	530	792	382	1266	408	266	1033		G-1-P_M3	1610	849	422	1500	950	635
G-1-P_M4	477	1792	616	2617	1423	837		G-1-P_M4	1735	1738	1332	722	2750	1503	1320	2902	2154	638	1876	2548		G-1-P_M4	4023	2043	1630	1885	1688	1520
G-1-P_M5	231	1052	317	1041	91	415		G-1-P_M5	1050	592	914	343	826	908	1147	706	1264	1241	562	674		G-1-P_M5	3205	1043	773	1214	2037	503
G-1-P_M6	8484	17285	18865	15835	10525	10842		G-1-P_M6	11872	12255	12547	8277	18422	17234	17263	12228	17868	11977	13816	15253		G-1-P_M6	26301	11752	6693	9808	15199	5976
Total_response	24843	50679	40410	38193	22101	22031		Total_response	40621	39323	38829	25804	54386	49794	54586	40530	59315	42605	44371	48820		Total_response	62115	30747	18028	26239	36761	16278
G-1-P	0.480337	0.485783	0.4293	0.350797	0.34641	0.345468		G-1-P	0.557495	0.553391	0.453862	0.505464	0.463961	0.484677	0.499157	0.465458	0.470775	0.541814	0.44786	0.504588		G-1-P	0.313048	0.363385	0.35101	0.285796	0.32238	0.301081
G-1-P_M1	0.0807873	0.0728704	0.032294	0.0468934	0.0430297	0.0432118		G-1-P_M1	0.0334064	0.0412736	0.0903191	0.0780887	0.0837164	0.086175	0.0893269	0.0817666	0.0969738	0.0946603	0.139528	0.0513929		G-1-P_M1	0.0782903	0.0679091	0.0384957	0.0557186	0.0601181	0.0514191
G-1-P_M2	0.0617478	0.0356163	0.0211086	0.0802503	0.0412651	0.0600064		G-1-P_M2	0.0369759	0.0186405	0.0595689	0.0354984	0.0347148	0.0239788	0.0355586	0.0526277	0.0520442	0.028729	0.0402966	0.0444285		G-1-P_M2	0.0429526	0.0585098	0.0825383	0.109417	0.0768749	0.117091
G-1-P_M3	0.00712474	0.00854397	0.0273695	0.0116775	0.024569	0.00236031		G-1-P_M3	0.0112996	0.0157923	0.0152721	0.0189118	0.0131284	0.0106439	0.0145092	0.00942512	0.0213437	0.00957634	0.00599491	0.0211594		G-1-P_M3	0.0259197	0.0276124	0.023408	0.0571668	0.0258426	0.0390097
G-1-P_M4	0.0192006	0.0353598	0.0152438	0.0685204	0.0643862	0.0379919		G-1-P_M4	0.0427119	0.0441981	0.0343043	0.0279802	0.0505645	0.0301844	0.024182	0.0716013	0.0363146	0.0149748	0.0422799	0.0521917		G-1-P_M4	0.064767	0.0664455	0.0904149	0.0718396	0.0459182	0.0933776
G-1-P_M5	0.00929839	0.0207581	0.00784459	0.0272563	0.00411746	0.0188371		G-1-P_M5	0.0258487	0.0150548	0.0235391	0.0132925	0.0151877	0.0182351	0.0210127	0.0174192	0.02131	0.029128	0.0126659	0.0138058		G-1-P_M5	0.0515978	0.033922	0.0428777	0.046267	0.055412	0.0309006
G-1-P_M6	0.341505	0.341068	0.46684	0.414605	0.476223	0.492125		G-1-P_M6	0.292263	0.31165	0.323135	0.320764	0.338727	0.346106	0.316253	0.301702	0.301239	0.281117	0.311375	0.312433		G-1-P_M6	0.423424	0.382216	0.371256	0.373795	0.413454	0.367121
F-1-P	17972	16359	2515	27308	16140	12517		F-1-P	5923	5844	3871	4930	4865	2660	1749	5246	1488	6697	4953	6304		F-1-P	3768	3819	5347	6787	5555	6902
F-1-P_M1	0	0	0	422	182	0		F-1-P_M1	145	420	221	174	0	94	109	260	254	282	728	192		F-1-P_M1	205	77	318	199	122	396
F-1-P_M2	0	0	0	384	351	253		F-1-P_M2	236	298	473	743	355	357	250	570	587	152	227	454		F-1-P_M2	425	106	326	272	124	141
F-1-P_M3	2034	840	0	8074	6459	2573		F-1-P_M3	3361	4973	1164	3020	1999	3606	1898	5875	126	4809	2968	5822		F-1-P_M3	629	1283	1298	481	604	1105
F-1-P_M4	0	100	0	540	278	0		F-1-P_M4	520	474	542	172	451	585	255	715	641	115	188	519		F-1-P_M4	0	43	110	0	0	207
F-1-P_M5	0	325	0	1333	1131	425		F-1-P_M5	491	571	121	513	203	234	235	381	225	622	156	610		F-1-P_M5	0	0	122	53	0	0
F-1-P_M6	16873	8581	1278	29520	18215	11568		F-1-P_M6	7785	11555	5668	9785	7426	5785	4965	12256	2661	11137	9337	12137		F-1-P_M6	3426	4616	5315	4562	5398	5583
Total_response	36879	26205	3793	67581	42756	27336		Total_response	18461	24135	12060	19337	15299	13321	9461	25303	5982	23814	18557	26038		Total_response	8453	9944	12836	12354	11803	14334
F-1-P	0.487323	0.62427	0.663064	0.404078	0.377491	0.457894		F-1-P	0.320839	0.242138	0.320978	0.254952	0.317995	0.199685	0.184864	0.207327	0.248746	0.281221	0.266907	0.242108		F-1-P	0.445759	0.384051	0.416563	0.549377	0.470643	0.481512
F-1-P_M1	0	0	0	0.00624436	0.00425671	0		F-1-P_M1	0.0078544	0.0174021	0.018325	0.00899829	0	0.00705653	0.011521	0.0102755	0.0424607	0.0118418	0.0392305	0.00737384		F-1-P_M1	0.0242517	0.00774336	0.0247741	0.0161081	0.0103364	0.0276266
F-1-P_M2	0	0	0	0.00568207	0.00820937	0.00925519		F-1-P_M2	0.0127837	0.0123472	0.0392206	0.0384237	0.0232041	0.0267998	0.0264243	0.022527	0.0981277	0.0063828	0.0122326	0.0174361		F-1-P_M2	0.050278	0.0106597	0.0253973	0.0220172	0.0105058	0.00983675
F-1-P_M3	0.0551533	0.032055	0	0.119471	0.151067	0.094125		F-1-P_M3	0.182059	0.206049	0.0965174	0.156177	0.130662	0.2707	0.200613	0.232186	0.0210632	0.20194	0.15994	0.223596		F-1-P_M3	0.0744115	0.129023	0.101122	0.0389348	0.0511734	0.0770894
F-1-P_M4	0	0.00381607	0	0.00799041	0.00650201	0		F-1-P_M4	0.0281675	0.0196395	0.044942	0.00889486	0.0294791	0.0439156	0.0269528	0.0282575	0.107155	0.00482909	0.0101309	0.0199324		F-1-P_M4	0	0.00432422	0.00856965	0	0	0.0144412
F-1-P_M5	0	0.0124022	0	0.0197245	0.0264524	0.0155473		F-1-P_M5	0.0265966	0.0236586	0.0100332	0.0265295	0.0132688	0.0175662	0.0248388	0.0150575	0.0376128	0.0261191	0.00840653	0.0234273		F-1-P_M5	0	0	0.00950452	0.00429011	0	0
F-1-P_M6	0.457523	0.327457	0.336936	0.436809	0.426022	0.423178		F-1-P_M6	0.4217	0.478765	0.469983	0.506025	0.485391	0.434277	0.524786	0.484369	0.444835	0.467666	0.503152	0.466126		F-1-P_M6	0.4053	0.4642	0.41407	0.369273	0.457341	0.389494
GAP	145187	74077	69752	49286	51387	41321		GAP	18496	19851	23689	16861	24809	24698	16038	16100	23105	21516	23023	34181		GAP	19244	17021	23528	21182	28258	16328
GAP_M1	1663	1138	1237	1089	568	489		GAP_M1	416	509	1093	373	773	409	173	596	716	247	1206	1838		GAP_M1	655	1110	1108	860	1697	1328
GAP_M2	2122	1551	2799	1156	958	1171		GAP_M2	1417	486	1429	1022	1348	3505	724	911	894	242	843	1159		GAP_M2	3324	903	634	444	1169	916
GAP_M3	75108	75582	58235	43569	43359	33568		GAP_M3	26435	20697	24625	24939	35316	40458	17248	21923	29298	19352	30754	37326		GAP_M3	13259	14114	11447	14129	15455	9454
Total_response	224080	152348	132023	95100	96272	76549		Total_response	46764	41543	50836	43195	62246	69070	34183	39530	54013	41357	55826	74504		Total_response	36482	33148	36717	36615	46579	28026
GAP	0.647925	0.486235	0.528332	0.518254	0.533769	0.539798		GAP	0.395518	0.477842	0.465989	0.390346	0.398564	0.357579	0.469181	0.407286	0.427767	0.520251	0.412406	0.458781		GAP	0.527493	0.513485	0.640793	0.578506	0.606668	0.582602
GAP_M1	0.00742146	0.00746974	0.00936958	0.0114511	0.00589995	0.00638807		GAP_M1	0.00889573	0.0122524	0.0215005	0.00863526	0.0124185	0.00592153	0.005061	0.0150772	0.0132561	0.00597239	0.0216028	0.0246698		GAP_M1	0.0179541	0.0334862	0.0301768	0.0234876	0.0364327	0.0473846
GAP_M2	0.00946983	0.0101806	0.0212009	0.0121556	0.00995097	0.0152974		GAP_M2	0.0303011	0.0116987	0.02811	0.0236601	0.021656	0.0507456	0.0211801	0.0230458	0.0165516	0.00585149	0.0151005	0.0155562		GAP_M2	0.0911134	0.0272415	0.0172672	0.0121262	0.0250971	0.0326839
GAP_M3	0.335184	0.496114	0.441097	0.458139	0.45038	0.438517		GAP_M3	0.565285	0.498207	0.484401	0.577358	0.567362	0.585754	0.504578	0.554591	0.542425	0.467926	0.55089	0.500993		GAP_M3	0.36344	0.425787	0.311763	0.38588	0.331802	0.33733
DHAP	78471	34255	629734	233923	214109	385280		DHAP	253719	296095	52454	66038	66384	76943	39116	140313	8444	272446	177473	383648		DHAP	42209	513732	1148248	978455	1380938	1212905
DHAP_M1	8140	2535	67520	22576	19264	34702		DHAP_M1	31260	27838	7312	7903	6769	8070	3679	16534	536	30096	19480	44681		DHAP_M1	2006	47107	168252	118893	157938	161399
DHAP_M2	10823	3296	78352	28393	29438	43584		DHAP_M2	28389	29370	9234	8347	8711	7935	4687	19008	830	33159	23171	43827		DHAP_M2	2554	46784	161344	118204	146514	161775
DHAP_M3	96605	27121	478107	210330	176688	266485		DHAP_M3	480771	492394	77642	123744	108174	128970	68858	233917	13436	510473	306789	536658		DHAP_M3	31427	286487	855419	759074	1032492	870958
Total_response	194039	67207	1253713	495222	439499	730051		Total_response	794139	845697	146642	206032	190038	221918	116340	409772	23246	846174	526913	1008814		Total_response	78196	894110	2333263	1974626	2717882	2407037
DHAP	0.404408	0.509694	0.502295	0.47236	0.487166	0.527744		DHAP	0.319489	0.350119	0.357701	0.320523	0.34932	0.346718	0.336221	0.342417	0.363245	0.321974	0.336817	0.380296		DHAP	0.539785	0.574574	0.492121	0.495514	0.508093	0.5039
DHAP_M1	0.0419503	0.0377193	0.053856	0.0455876	0.0438317	0.0475337		DHAP_M1	0.0393634	0.0329172	0.0498629	0.0383581	0.0356192	0.0363648	0.0316228	0.0403493	0.0230577	0.0355672	0.0369701	0.0442906		DHAP_M1	0.0256535	0.0526859	0.0721102	0.0602104	0.0581107	0.067053
DHAP_M2	0.0557774	0.0490425	0.062496	0.0573339	0.0669808	0.0596999		DHAP_M2	0.0357481	0.0347288	0.0629697	0.0405131	0.0458382	0.0357565	0.0402871	0.0463868	0.0357051	0.039187	0.043975	0.0434441		DHAP_M2	0.0326615	0.0523247	0.0691495	0.0598615	0.0539074	0.0672092
DHAP_M3	0.497864	0.403544	0.381353	0.424719	0.402021	0.365022		DHAP_M3	0.605399	0.582235	0.529466	0.600606	0.569223	0.581161	0.591869	0.570847	0.577992	0.603272	0.582238	0.531969		DHAP_M3	0.4019	0.320416	0.366619	0.384414	0.379888	0.361838
FBP	130813	78215	414640	446072	512231	451726		FBP	406282	443400	221543	279442	258027	301987	89349	340594	27687	312528	360365	232427		FBP	1729879	2063425	175540	154235	262464	142440
FBP_M1	19809	12226	95443	97029	121567	109945		FBP_M1	110816	131021	75858	77456	73314	87204	25911	97849	2822	80087	93299	174479		FBP_M1	249723	248262	123152	106708	141324	130682
FBP_M2	24239	12664	115886	136442	149504	137523		FBP_M2	137474	158157	83725	102056	99660	113365	32143	118118	3626	86626	102916	195274		FBP_M2	235846	179479	128912	109938	142309	123865
FBP_M3	200320	85714	842891	1223120	1308915	1153380		FBP_M3	1103014	1170888	425007	649213	581405	691777	202832	838245	12242	781583	793481	747463		FBP_M3	470012	538090	268397	186312	101419	133658
FBP_M4	43754	20636	169733	228843	255448	218614		FBP_M4	212663	225273	90474	135346	126781	159284	43228	151573	4663	128904	116926	230895		FBP_M4	241081	177192	127920	86773	109527	96535
FBP_M5	59468	25049	187391	278174	289865	253795		FBP_M5	228649	221765	83490	132063	136776	159762	48133	147375	3893	130334	127166	221490		FBP_M5	225114	184213	107905	77127	103210	86841
FBP_M6	334811	99073	1243247	958515	1839187	1703292		FBP_M6	1265532	1067188	516184	685727	660231	751938	239681	645291	35982	658645	881454	934276		FBP_M6	1675053	1530625	336786	312386	369237	263593
Total_response	813214	333577	3069231	3368195	4476717	4028275		Total_response	3464430	3417692	1496281	2061303	1936194	2265317	681277	2339045	90915	2178707	2475607	2736304		Total_response	4826708	4921286	1268612	1033479	1229490	977614
FBP	0.160859	0.234474	0.135096	0.132437	0.114421	0.112139		FBP	0.117272	0.129737	0.148062	0.135566	0.133265	0.133309	0.131149	0.145612	0.304537	0.143447	0.145566	0.084942		FBP	0.358397	0.419286	0.138372	0.149239	0.213474	0.145702
FBP_M1	0.0243589	0.0366512	0.0310967	0.0288074	0.0271554	0.0272933		FBP_M1	0.0319868	0.0383361	0.0506977	0.0375762	0.037865	0.0384953	0.038033	0.0418329	0.03104	0.036759	0.0376873	0.0637645		FBP_M1	0.0517377	0.0504466	0.0970762	0.103251	0.114945	0.133674
FBP_M2	0.0298064	0.0379642	0.0377573	0.0405089	0.0333959	0.0341394		FBP_M2	0.0396816	0.046276	0.0559554	0.0495104	0.0514721	0.0500438	0.0471805	0.0504984	0.0398834	0.0397603	0.041572	0.0713641		FBP_M2	0.0488627	0.0364699	0.101617	0.106377	0.115746	0.126701
FBP_M3	0.246331	0.256954	0.274626	0.363138	0.292383	0.286321		FBP_M3	0.318383	0.342596	0.284042	0.314953	0.300282	0.305378	0.297723	0.358371	0.134653	0.358737	0.32052	0.273165		FBP_M3	0.0973773	0.109339	0.211567	0.180277	0.0824887	0.136719
FBP_M4	0.0538038	0.0618628	0.0553015	0.0679423	0.0570615	0.0542699		FBP_M4	0.0613847	0.0659138	0.0604659	0.0656604	0.0654795	0.0703142	0.0634514	0.0648012	0.0512897	0.0591654	0.0472312	0.0843821		FBP_M4	0.0499473	0.0360052	0.100835	0.083962	0.0890833	0.0987455
FBP_M5	0.0731271	0.0750921	0.0610547	0.0825884	0.0647495	0.0630034		FBP_M5	0.065999	0.0648874	0.0557983	0.0640677	0.0706417	0.0705252	0.0706511	0.0630065	0.0428202	0.0598217	0.0513676	0.080945		FBP_M5	0.0466392	0.0374319	0.0850575	0.0746285	0.0839454	0.0888295
FBP_M6	0.411713	0.297002	0.405068	0.284578	0.410834	0.422834		FBP_M6	0.365293	0.312254	0.344978	0.332667	0.340994	0.331935	0.351811	0.275878	0.395776	0.30231	0.356056	0.341437		FBP_M6	0.347038	0.311021	0.265476	0.302266	0.300317	0.269629
3-phosphoglyceric acid	258356	256375	890563	957345	948014	916475		3-phosphoglyceric acid	717932	818477	517581	483166	464835	498484	172673	436550	54787	274018	270702	365684		3-phosphoglyceric acid	873775	1338327	1392490	1165608	1591232	1369914
3-phosphoglyceric acid_M1	27114	24122	101619	102743	115117	99742		3-phosphoglyceric acid_M1	88933	91329	63938	67085	62094	71004	22013	53126	3846	18352	29349	48302		3-phosphoglyceric acid_M1	85985	145963	219569	158495	211645	200893
3-phosphoglyceric acid_M2	38426	31378	110799	124215	145548	126219		3-phosphoglyceric acid_M2	106754	110408	71492	74652	73995	83015	21550	65117	8226	17361	32338	51295		3-phosphoglyceric acid_M2	82720	140904	199725	145824	193203	183888
3-phosphoglyceric acid_M3	141573	167306	824430	633829	827362	731955		3-phosphoglyceric acid_M3	1435919	1492792	752102	905187	822798	865753	338018	764007	98142	365112	490493	530088		3-phosphoglyceric acid_M3	638425	839592	1293180	982074	1228815	1019811
Total_response	465469	479181	1927411	1818132	2036041	1874391		Total_response	2349538	2513006	1405113	1530090	1423722	1518256	554254	1318800	165001	674843	822882	995369		Total_response	1680905	2464786	3104964	2452001	3224895	2774506
3-phosphoglyceric acid	0.555044	0.535027	0.462051	0.526554	0.465616	0.488945		3-phosphoglyceric acid	0.305563	0.325696	0.368355	0.315776	0.326493	0.328327	0.311541	0.331021	0.33204	0.406047	0.328968	0.367385		3-phosphoglyceric acid	0.519824	0.542979	0.448472	0.47537	0.493421	0.493751
3-phosphoglyceric acid_M1	0.0582509	0.0503401	0.0527231	0.0565102	0.0565396	0.053213		3-phosphoglyceric acid_M1	0.0378513	0.0363425	0.0455038	0.0438438	0.0436139	0.0467668	0.0397164	0.0402836	0.0233089	0.0271945	0.0356661	0.0485267		3-phosphoglyceric acid_M1	0.051154	0.0592193	0.0707155	0.064639	0.0656285	0.0724068
3-phosphoglyceric acid_M2	0.0825533	0.0654826	0.0574859	0.0683201	0.0714858	0.0673387		3-phosphoglyceric acid_M2	0.0454362	0.0439346	0.0508799	0.0487893	0.0519729	0.0546779	0.0388811	0.0493759	0.0498542	0.025726	0.0392985	0.0515337		3-phosphoglyceric acid_M2	0.0492116	0.0571668	0.0643244	0.0594714	0.0599099	0.0662777
3-phosphoglyceric acid_M3	0.304151	0.34915	0.42774	0.348616	0.406358	0.390503		3-phosphoglyceric acid_M3	0.61115	0.594026	0.535261	0.591591	0.57792	0.570229	0.609861	0.57932	0.594796	0.541033	0.596067	0.532554		3-phosphoglyceric acid_M3	0.37981	0.340635	0.416488	0.400519	0.38104	0.367565
PEP	25710	17396	140468	134332	119485	134660		PEP	80697	112686	55013	52441	43369	53282	21394	41591	13363	23313	22414	33478		PEP	142001	256507	273095	230340	289264	282551
PEP_M1	2428	1609	13646	14573	13031	14105		PEP_M1	10517	14578	6849	7787	6101	5908	1051	5347	92	2640	1727	5222		PEP_M1	14919	26196	41891	28709	37527	40069
PEP_M2	3730	2633	18525	18182	15444	20013		PEP_M2	11514	18587	8469	7058	5338	6212	1943	6082	215	2669	3216	5133		PEP_M2	13844	26378	36989	27919	34109	36394
PEP_M3	59753	36865	229018	306990	293729	285846		PEP_M3	136997	205429	75676	100742	76889	88908	26717	67459	18025	36400	39841	52212		PEP_M3	100336	179463	276100	191342	234703	206887
Total_response	91621	58503	401657	474077	441689	454624		Total_response	239725	351280	146007	168028	131697	154310	51105	120479	31695	65022	67198	96045		Total_response	271100	488544	628075	478310	595603	565901
PEP	0.280613	0.297352	0.349721	0.283355	0.270518	0.296201		PEP	0.336623	0.320787	0.376783	0.312097	0.329309	0.345292	0.418628	0.345214	0.421612	0.35854	0.333552	0.348566		PEP	0.523796	0.525044	0.434813	0.481571	0.485666	0.499294
PEP_M1	0.0265005	0.0275029	0.0339743	0.0307397	0.0295027	0.0310256		PEP_M1	0.0438711	0.0414997	0.0469087	0.0463435	0.046326	0.0382866	0.0205655	0.0443812	0.00290267	0.0406016	0.0257002	0.0543703		PEP_M1	0.0550314	0.0536206	0.0666974	0.0600217	0.0630067	0.0708057
PEP_M2	0.0407112	0.0450062	0.0461214	0.0383524	0.0349658	0.044021		PEP_M2	0.04803	0.0529122	0.0580041	0.0420049	0.0405324	0.0402566	0.0380198	0.0504818	0.0067834	0.0410476	0.0478586	0.0534437		PEP_M2	0.051066	0.0539931	0.0588926	0.0583701	0.057268	0.0643116
PEP_M3	0.652176	0.630139	0.570183	0.647553	0.665013	0.628753		PEP_M3	0.571476	0.584801	0.518304	0.599555	0.583833	0.576165	0.522786	0.559923	0.568702	0.559811	0.59289	0.54362		PEP_M3	0.370107	0.367343	0.439597	0.400038	0.394059	0.365589
Ribose-5-phosphate	810474	944670	725814	631765	829199	620850		Ribose-5-phosphate	1013221	880431	484046	74471	55639	51902	310505	391150	408179	1245966	1571016	1393224		Ribose-5-phosphate	93469	91477	70235	314246	416305	244947
Ribose-5-phosphate_M1	51609	59437	65744	46963	52823	52019		Ribose-5-phosphate_M1	70257	69311	38827	31846	39240	31430	28008	37380	24416	81654	97126	94188		Ribose-5-phosphate_M1	36893	49083	39948	33405	51767	32521
Ribose-5-phosphate_M2	130908	136441	199214	163415	145136	148218		Ribose-5-phosphate_M2	179426	183968	113905	106309	130907	110696	89902	116140	72366	141481	161028	165267		Ribose-5-phosphate_M2	85805	78041	75490	72459	113856	78750
Ribose-5-phosphate_M3	193675	188017	397157	326632	257120	309899		Ribose-5-phosphate_M3	277847	318703	121645	101976	155571	128835	89810	138503	70793	156670	169848	196639		Ribose-5-phosphate_M3	140311	207091	131985	91951	140417	90011
Ribose-5-phosphate_M4	32023	33414	43414	38584	37225	35170		Ribose-5-phosphate_M4	44933	43859	28614	27766	32239	30278	24814	32043	15065	51086	56226	53885		Ribose-5-phosphate_M4	28160	33514	35073	13878	21903	14577
Ribose-5-phosphate_M5	510248	562932	426026	1459221	1488969	1787010		Ribose-5-phosphate_M5	556376	490104	262467	493296	492161	411373	81501	80918	80476	265503	258009	328783		Ribose-5-phosphate_M5	342182	385933	362991	78802	104038	70143
Total_response	1728937	1924911	1857369	2666580	2810472	2953166		Total_response	2142060	1986376	1049504	835664	905757	764514	624540	796134	671295	1942360	2313253	2231986		Total_response	726820	845139	715722	604741	848286	530949
Ribose-5-phosphate	0.46877	0.49076	0.390775	0.23692	0.295039	0.210232		Ribose-5-phosphate	0.473012	0.443235	0.461214	0.089116	0.0614282	0.0678889	0.497174	0.491312	0.608047	0.64147	0.679137	0.624208		Ribose-5-phosphate	0.1286	0.108239	0.0981317	0.519637	0.49076	0.461338
Ribose-5-phosphate_M1	0.0298501	0.0308778	0.0353963	0.0176117	0.0187951	0.0176147		Ribose-5-phosphate_M1	0.0327988	0.0348932	0.0369956	0.0381086	0.0433229	0.0411111	0.0448458	0.0469519	0.0363715	0.0420386	0.0419868	0.0421992		Ribose-5-phosphate_M1	0.0507595	0.0580768	0.055815	0.0552385	0.0610254	0.0612507
Ribose-5-phosphate_M2	0.0757159	0.0708817	0.107256	0.0612826	0.0516411	0.0501895		Ribose-5-phosphate_M2	0.0837633	0.0926149	0.108532	0.127215	0.144528	0.144793	0.143949	0.14588	0.107801	0.0728397	0.0696111	0.0740448		Ribose-5-phosphate_M2	0.118055	0.092341	0.105474	0.119818	0.134219	0.148319
Ribose-5-phosphate_M3	0.11202	0.0976757	0.213828	0.122491	0.0914864	0.104938		Ribose-5-phosphate_M3	0.12971	0.160444	0.115907	0.12203	0.171758	0.168519	0.143802	0.173969	0.105457	0.0806596	0.0734239	0.0881005		Ribose-5-phosphate_M3	0.193048	0.245038	0.184408	0.15205	0.16553	0.169529
Ribose-5-phosphate_M4	0.0185218	0.0173587	0.0233739	0.0144695	0.0132451	0.0119093		Ribose-5-phosphate_M4	0.0209765	0.0220799	0.0272643	0.0332263	0.0355934	0.0396042	0.0397316	0.0402482	0.0224417	0.026301	0.024306	0.0241422		Ribose-5-phosphate_M4	0.0387441	0.039655	0.0490037	0.0229487	0.0258203	0.0274546
Ribose-5-phosphate_M5	0.295122	0.292446	0.229371	0.547226	0.529793	0.605117		Ribose-5-phosphate_M5	0.259739	0.246733	0.250087	0.590304	0.54337	0.538084	0.130498	0.101639	0.119882	0.136691	0.111535	0.147305		Ribose-5-phosphate_M5	0.470793	0.45665	0.507168	0.130307	0.122645	0.132109
Ribulose-5-phosphate	1575202	1929891	1262624	1358386	1691747	1286845		Ribulose-5-phosphate	2231347	1762164	870365	438735	403189	446399	500262	685521	744977	2227004	2427474	2697063		Ribulose-5-phosphate	175597	176541	177162	464806	725197	410718
Ribulose-5-phosphate_M1	106301	121364	123273	115051	123832	107886		Ribulose-5-phosphate_M1	183595	150611	89841	72369	81436	69247	52642	76491	48651	159577	149893	184933		Ribulose-5-phosphate_M1	60281	104993	70173	57339	97314	55404
Ribulose-5-phosphate_M2	288154	300625	426358	420282	337768	363464		Ribulose-5-phosphate_M2	466941	442094	263624	238327	251207	214067	193202	271228	125340	327403	298263	371767		Ribulose-5-phosphate_M2	119427	174515	130396	150325	267323	163428
Ribulose-5-phosphate_M3	533795	495645	951121	1004121	684809	892641		Ribulose-5-phosphate_M3	828539	841012	338599	312695	363012	297576	253909	386050	154269	410518	345857	456164		Ribulose-5-phosphate_M3	123264	129696	189932	252129	376809	245237
Ribulose-5-phosphate_M4	77337	79285	94940	104979	96625	95674		Ribulose-5-phosphate_M4	122984	119911	70404	75766	78266	60011	59754	81637	37288	123376	97009	120277		Ribulose-5-phosphate_M4	44109	88393	49426	29104	49837	29524
Ribulose-5-phosphate_M5	971137	1247299	888285	2168425	2150260	1920867		Ribulose-5-phosphate_M5	1363976	1146243	532866	885164	865094	819264	215506	217208	214774	542351	511028	609111		Ribulose-5-phosphate_M5	414129	559336	642446	123933	252211	116966
Total_response	3551926	4174109	3746601	5171244	5085041	4667377		Total_response	5197382	4462035	2165699	2023056	2042204	1906564	1275275	1718135	1325299	3790229	3829524	4439315		Total_response	936807	1233474	1259535	1077636	1768691	1021277
Ribulose-5-phosphate	0.443478	0.462348	0.337005	0.262681	0.332691	0.275711		Ribulose-5-phosphate	0.429321	0.394924	0.401886	0.216867	0.197428	0.234138	0.392278	0.398991	0.56212	0.587564	0.633884	0.60754		Ribulose-5-phosphate	0.187442	0.143125	0.140657	0.43132	0.410019	0.402161
Ribulose-5-phosphate_M1	0.0299277	0.0290754	0.0329026	0.0222482	0.0243522	0.0231149		Ribulose-5-phosphate_M1	0.0353245	0.0337539	0.0414836	0.0357721	0.0398765	0.0363203	0.0412789	0.0445198	0.0367095	0.0421022	0.0391414	0.041658		Ribulose-5-phosphate_M1	0.0643473	0.0851198	0.0557134	0.0532081	0.0550204	0.0542497
Ribulose-5-phosphate_M2	0.0811261	0.0720214	0.113799	0.0812729	0.0664238	0.0778733		Ribulose-5-phosphate_M2	0.0898416	0.099079	0.121727	0.117805	0.123008	0.112279	0.151498	0.157862	0.0945749	0.0863808	0.0778851	0.0837442		Ribulose-5-phosphate_M2	0.127483	0.141483	0.103527	0.139495	0.151142	0.160023
Ribulose-5-phosphate_M3	0.150283	0.118743	0.253862	0.194174	0.134671	0.191251		Ribulose-5-phosphate_M3	0.159415	0.188482	0.156346	0.154566	0.177755	0.15608	0.199101	0.224691	0.116403	0.10831	0.0903133	0.102755		Ribulose-5-phosphate_M3	0.131579	0.105147	0.150795	0.233965	0.213044	0.240128
Ribulose-5-phosphate_M4	0.0217733	0.0189945	0.0253403	0.0203005	0.0190018	0.0204985		Ribulose-5-phosphate_M4	0.0236627	0.0268736	0.0325087	0.0374513	0.0383243	0.031476	0.0468558	0.0475149	0.0281355	0.0325511	0.0253319	0.0270936		Ribulose-5-phosphate_M4	0.0470844	0.0716618	0.0392415	0.0270073	0.0281773	0.0289089
Ribulose-5-phosphate_M5	0.273411	0.298818	0.237091	0.419324	0.42286	0.411552		Ribulose-5-phosphate_M5	0.262435	0.256888	0.246048	0.437538	0.423608	0.429707	0.168988	0.126421	0.162057	0.143092	0.133444	0.137208		Ribulose-5-phosphate_M5	0.442064	0.453464	0.510066	0.115005	0.142598	0.114529
Sedoheptulose-7-phosphate	49167	105266	163295	99542	35370	66046		Sedoheptulose-7-phosphate	22056	55454	116395	10324	17726	16412	91060	67977	93699	38478	12624	31925		Sedoheptulose-7-phosphate	18329	13805	11941	12108	17503	10545
Sedoheptulose-7-phosphate_M1	11848	18612	27242	16003	11509	12830		Sedoheptulose-7-phosphate_M1	6223	13218	31522	10393	10062	15304	35803	25463	19686	11781	2598	7669		Sedoheptulose-7-phosphate_M1	35220	12690	37403	32927	18611	22306
Sedoheptulose-7-phosphate_M2	48931	90504	130863	94314	32041	54714		Sedoheptulose-7-phosphate_M2	18458	48035	106127	10360	13686	13633	132779	87355	116517	66036	17696	31954		Sedoheptulose-7-phosphate_M2	16367	10793	10365	16555	12259	15592
Sedoheptulose-7-phosphate_M3	24289	27687	89004	50301	19189	33539		Sedoheptulose-7-phosphate_M3	7775	27119	58005	23523	7654	24504	61440	46176	52259	45887	11922	19369		Sedoheptulose-7-phosphate_M3	68742	19170	14384	44632	21594	37257
Sedoheptulose-7-phosphate_M4	15836	23816	32449	20478	11682	16324		Sedoheptulose-7-phosphate_M4	7673	15993	46717	17948	19379	8083	59560	36991	53927	39921	12210	15623		Sedoheptulose-7-phosphate_M4	49111	9439	35061	18596	7574	15397
Sedoheptulose-7-phosphate_M5	43113	70721	134285	98240	34078	56363		Sedoheptulose-7-phosphate_M5	23291	49134	96093	13284	15004	15897	131702	94860	106068	85162	25519	34886		Sedoheptulose-7-phosphate_M5	14780	18087	17994	44717	22132	35936
Sedoheptulose-7-phosphate_M6	8115	9886	11481	8473	5336	6490		Sedoheptulose-7-phosphate_M6	2155	6242	18578	8453	7963	9879	32422	18773	29080	20995	4904	8237		Sedoheptulose-7-phosphate_M6	21240	7754	20230	7993	3740	6101
Sedoheptulose-7-phosphate_M7	52125	84893	87905	193033	89080	86049		Sedoheptulose-7-phosphate_M7	13572	23980	56037	47822	40469	39690	75278	63002	81605	42215	11596	22627		Sedoheptulose-7-phosphate_M7	77244	42903	43395	12803	6699	11971
Total_response	253424	431385	676524	580384	238285	332355		Total_response	101203	239175	529474	142107	131943	143402	620044	440597	552841	350475	99069	172290		Total_response	301033	134641	190773	190331	110112	155105
Sedoheptulose-7-phosphate	0.194011	0.244019	0.241374	0.171511	0.148436	0.198721		Sedoheptulose-7-phosphate	0.217938	0.231855	0.219831	0.0726495	0.134346	0.114447	0.146861	0.154284	0.169486	0.109788	0.127426	0.185298		Sedoheptulose-7-phosphate	0.060887	0.102532	0.0625927	0.0636155	0.158956	0.0679862
Sedoheptulose-7-phosphate_M1	0.0467517	0.0431448	0.0402676	0.0275731	0.0482993	0.0386033		Sedoheptulose-7-phosphate_M1	0.0614903	0.055265	0.0595346	0.073135	0.0762602	0.106721	0.0577427	0.057792	0.0356088	0.0336144	0.0262241	0.0445122		Sedoheptulose-7-phosphate_M1	0.116997	0.0942506	0.19606	0.172999	0.169019	0.143812
Sedoheptulose-7-phosphate_M2	0.19308	0.209799	0.193434	0.162503	0.134465	0.164625		Sedoheptulose-7-phosphate_M2	0.182386	0.200836	0.200439	0.0729028	0.103727	0.0950684	0.214144	0.198265	0.21076	0.188419	0.178623	0.185466		Sedoheptulose-7-phosphate_M2	0.0543695	0.0801613	0.0543316	0.0869801	0.111332	0.100525
Sedoheptulose-7-phosphate_M3	0.0958433	0.0641816	0.131561	0.0866685	0.0805296	0.100913		Sedoheptulose-7-phosphate_M3	0.0768258	0.113386	0.109552	0.16553	0.0580099	0.170876	0.0990897	0.104803	0.0945281	0.130928	0.12034	0.112421		Sedoheptulose-7-phosphate_M3	0.228354	0.142379	0.0753985	0.234497	0.196109	0.240205
Sedoheptulose-7-phosphate_M4	0.0624882	0.0552082	0.0479643	0.0352835	0.0490253	0.0491162		Sedoheptulose-7-phosphate_M4	0.0758179	0.0668674	0.0882328	0.126299	0.146874	0.056366	0.0960577	0.0839565	0.0975452	0.113905	0.123247	0.0906785		Sedoheptulose-7-phosphate_M4	0.163142	0.0701049	0.183784	0.0977035	0.0687845	0.0992682
Sedoheptulose-7-phosphate_M5	0.170122	0.163939	0.198493	0.169267	0.143014	0.169587		Sedoheptulose-7-phosphate_M5	0.230141	0.205431	0.181488	0.0934789	0.113716	0.110856	0.212408	0.215299	0.19186	0.24299	0.257588	0.202484		Sedoheptulose-7-phosphate_M5	0.0490976	0.134335	0.0943215	0.234943	0.200995	0.231688
Sedoheptulose-7-phosphate_M6	0.0320214	0.0229169	0.0169706	0.014599	0.0223934	0.0195273		Sedoheptulose-7-phosphate_M6	0.0212938	0.026098	0.0350877	0.0594833	0.0603518	0.0688903	0.0522898	0.0426081	0.052601	0.0599044	0.0495009	0.0478089		Sedoheptulose-7-phosphate_M6	0.070557	0.0575902	0.106042	0.0419953	0.0339654	0.0393346
Sedoheptulose-7-phosphate_M7	0.205683	0.196792	0.129936	0.332595	0.373838	0.258907		Sedoheptulose-7-phosphate_M7	0.134107	0.100261	0.105835	0.336521	0.306716	0.276774	0.121408	0.142992	0.14761	0.120451	0.11705	0.131331		Sedoheptulose-7-phosphate_M7	0.256596	0.318647	0.227469	0.067267	0.0608381	0.07718
Erythrose-4-phosphate	103074	113662	152820	124658	117623	91290		Erythrose-4-phosphate	80669	80163	78443	69591	76725	68949	57311	75560	50058	74126	92573	95167		Erythrose-4-phosphate	34367	23060	19959	21328	44511	16960
Erythrose-4-phosphate_M1	8607	8285	12907	9255	8458	7012		Erythrose-4-phosphate_M1	9118	6737	7473	5822	6976	6001	6555	6887	7614	7182	7662	7666		Erythrose-4-phosphate_M1	8491	2378	5821	5729	7813	5650
Erythrose-4-phosphate_M2	495	1139	659	1589	1268	826		Erythrose-4-phosphate_M2	692	750	189	853	329	559	771	1172	531	932	901	1181		Erythrose-4-phosphate_M2	1879	264	1400	774	1240	691
Erythrose-4-phosphate_M3	6766	8720	9299	10217	9611	7854		Erythrose-4-phosphate_M3	5251	8504	7735	6672	7024	5651	5716	5822	6013	4039	4327	6875		Erythrose-4-phosphate_M3	9921	2121	5652	7170	6828	3618
Erythrose-4-phosphate_M4	73221	59171	58441	213417	216452	167640		Erythrose-4-phosphate_M4	47993	41818	48792	108543	91331	116980	14105	18321	12978	15792	16249	18051		Erythrose-4-phosphate_M4	42781	25099	25389	8960	20001	6250
Total_response	192163	190977	234126	359136	353412	274622		Total_response	143723	137972	142632	191481	182385	198140	84458	107762	77194	102071	121712	128940		Total_response	97439	52922	58221	43961	80393	33169
Erythrose-4-phosphate	0.536388	0.595161	0.652725	0.347105	0.332821	0.332421		Erythrose-4-phosphate	0.561281	0.581009	0.549968	0.363436	0.420676	0.347981	0.678574	0.701175	0.64847	0.72622	0.760591	0.738072		Erythrose-4-phosphate	0.352703	0.435736	0.342814	0.485157	0.553668	0.511321
Erythrose-4-phosphate_M1	0.0447901	0.0433822	0.0551284	0.0257702	0.0239324	0.0255333		Erythrose-4-phosphate_M1	0.0634415	0.0488287	0.0523936	0.0304051	0.0382488	0.0302867	0.0776125	0.0639094	0.0986346	0.0703628	0.0629519	0.059454		Erythrose-4-phosphate_M1	0.0871417	0.0449341	0.0999811	0.13032	0.0971851	0.17034
Erythrose-4-phosphate_M2	0.00257594	0.00596407	0.00281472	0.00442451	0.00358788	0.00300777		Erythrose-4-phosphate_M2	0.00481482	0.00543589	0.00132509	0.00445475	0.00180388	0.00282124	0.0091288	0.0108758	0.00687877	0.0091309	0.00740272	0.0091593		Erythrose-4-phosphate_M2	0.0192839	0.00498847	0.0240463	0.0176065	0.0154242	0.0208327
Erythrose-4-phosphate_M3	0.0352097	0.0456599	0.0397179	0.0284488	0.0271949	0.0285993		Erythrose-4-phosphate_M3	0.0365356	0.0616357	0.0542305	0.0348442	0.0385119	0.0285202	0.0676786	0.0540265	0.0778947	0.0395705	0.0355511	0.0533194		Erythrose-4-phosphate_M3	0.101818	0.0400779	0.0970784	0.163099	0.0849328	0.109078
Erythrose-4-phosphate_M4	0.381036	0.309833	0.249613	0.594251	0.612464	0.610439		Erythrose-4-phosphate_M4	0.333927	0.30309	0.342083	0.56686	0.500759	0.590391	0.167006	0.170014	0.168122	0.154716	0.133504	0.139995		Erythrose-4-phosphate_M4	0.439054	0.474264	0.43608	0.203817	0.24879	0.188429
6-phosphogluconic acid	34425	36756	51782	7095	8995	8004		6-phosphogluconic acid	14646	19280	13808	55151	28254	24980	10115	13043	19305	13974	13192	11821		6-phosphogluconic acid	1963	1826	2156	39997	33872	30322
6-phosphogluconic acid_M1	29510	23378	17408	11789	12825	14039		6-phosphogluconic acid_M1	10053	24047	17445	9935	10468	15934	18498	16154	19986	16395	29366	77572		6-phosphogluconic acid_M1	3675	2853	2910	14417	20175	17416
6-phosphogluconic acid_M2	16845	27241	19528	10466	10600	11367		6-phosphogluconic acid_M2	17446	23457	19923	12014	25559	16029	21173	19466	22339	19781	25832	13171		6-phosphogluconic acid_M2	4248	3055	3328	1889	2621	2062
6-phosphogluconic acid_M3	15462	20379	29458	8292	10983	14461		6-phosphogluconic acid_M3	21551	10243	12298	18518	19797	21232	16390	14509	12780	35441	45823	12986		6-phosphogluconic acid_M3	4515	3966	3377	4211	6658	4531
6-phosphogluconic acid_M4	25903	40557	12612	11698	15461	11285		6-phosphogluconic acid_M4	15583	22440	23263	14308	22381	13532	23434	17813	28996	26966	30966	19223		6-phosphogluconic acid_M4	1248	1589	2876	3627	4746	3539
6-phosphogluconic acid_M5	23352	22091	18043	17247	14907	12263		6-phosphogluconic acid_M5	23195	35926	38098	27085	23942	71890	46259	34456	140667	45862	17533	10586		6-phosphogluconic acid_M5	2772	2058	3966	18075	20932	16670
6-phosphogluconic acid_M6	59465	59731	51488	110191	113470	109516		6-phosphogluconic acid_M6	38245	47642	41108	227499	239011	273402	14583	16847	24954	17536	19408	18349		6-phosphogluconic acid_M6	18747	19238	18932	13085	10425	10045
Total_response	204962	230133	200319	176778	187241	180935		Total_response	140719	183035	165943	364510	369412	436999	150452	132288	269027	175955	182120	163708		Total_response	37168	34585	37545	95301	99429	84585
6-phosphogluconic acid	0.167958	0.159716	0.258498	0.0401351	0.0480397	0.0442369		6-phosphogluconic acid	0.10408	0.105335	0.0832093	0.151302	0.0764837	0.0571626	0.0672307	0.0985955	0.0717586	0.079418	0.0724358	0.0722078		6-phosphogluconic acid	0.0528142	0.0527975	0.0574244	0.419691	0.340665	0.35848
6-phosphogluconic acid_M1	0.143978	0.101585	0.0869014	0.0666882	0.0684946	0.0775914		6-phosphogluconic acid_M1	0.0714402	0.131379	0.105126	0.0272558	0.0283369	0.0364623	0.12295	0.122112	0.0742899	0.0931772	0.161245	0.473844		6-phosphogluconic acid_M1	0.0988754	0.0824924	0.077507	0.151279	0.202909	0.205899
6-phosphogluconic acid_M2	0.082186	0.118371	0.0974845	0.0592042	0.0566115	0.0628237		6-phosphogluconic acid_M2	0.123978	0.128156	0.120059	0.0329593	0.0691883	0.0366797	0.140729	0.147149	0.0830363	0.112421	0.141841	0.0804542		6-phosphogluconic acid_M2	0.114292	0.0883331	0.0886403	0.0198214	0.0263605	0.0243778
6-phosphogluconic acid_M3	0.0754384	0.0885531	0.147055	0.0469063	0.058657	0.0799237		6-phosphogluconic acid_M3	0.153149	0.055962	0.0741098	0.0508024	0.0535906	0.0485859	0.108938	0.109677	0.0475045	0.201421	0.251609	0.0793242		6-phosphogluconic acid_M3	0.121475	0.114674	0.0899454	0.0441863	0.0669624	0.0535674
6-phosphogluconic acid_M4	0.12638	0.176233	0.0629596	0.0661734	0.0825727	0.0623705		6-phosphogluconic acid_M4	0.110738	0.1226	0.140187	0.0392527	0.0605855	0.0309657	0.155757	0.134653	0.107781	0.153255	0.170031	0.117422		6-phosphogluconic acid_M4	0.0335773	0.0459448	0.0766014	0.0380584	0.0477326	0.0418396
6-phosphogluconic acid_M5	0.113933	0.0959923	0.0900713	0.097563	0.079614	0.0677757		6-phosphogluconic acid_M5	0.164832	0.196279	0.229585	0.0743052	0.0648111	0.164508	0.307467	0.260462	0.522873	0.260646	0.0962717	0.0646639		6-phosphogluconic acid_M5	0.0745803	0.0595056	0.105633	0.189662	0.210522	0.19708
6-phosphogluconic acid_M6	0.290127	0.25955	0.25703	0.62333	0.60601	0.605278		6-phosphogluconic acid_M6	0.271783	0.260289	0.247724	0.624123	0.647004	0.625635	0.0969279	0.127351	0.0927565	0.0996618	0.106567	0.112084		6-phosphogluconic acid_M6	0.504385	0.556253	0.504248	0.137302	0.104849	0.118756
Acetyl-CoA	14528	9941	20336	17918	6884	10627		Acetyl-CoA	7375	4635	8635	2147	7288	4285	3818	3472	3161	2790	2911	7680		Aspartic acid	1088399	1153622	1004926	951682	1356411	1000677
Acetyl-CoA_M1	2210	1076	3015	2298	864	1498		Acetyl-CoA_M1	1117	551	1108	234	1266	946	1087	914	274	470	307	1186		Aspartic acid_M1	264699	275461	238172	212226	302606	236115
Acetyl-CoA_M2	8614	9941	11728	11283	6121	6488		Acetyl-CoA_M2	3821	3694	4669	1838	5970	4258	3445	4160	2974	2367	3078	6642		Aspartic acid_M2	112997	146812	110335	64349	105275	77359
Total_response	25352	20958	35079	31499	13869	18613		Total_response	12313	8880	14412	4219	14524	9489	8350	8546	6409	5627	6296	15508		Aspartic acid_M3	42504	52069	41532	21294	32202	25276
Acetyl-CoA	0.573051	0.47433	0.57972	0.568843	0.496359	0.570945		Acetyl-CoA	0.59896	0.521959	0.599153	0.508888	0.50179	0.451576	0.457246	0.406272	0.493213	0.495824	0.462357	0.495228		Aspartic acid_M4	9543	10136	9080	4776	4610	4495
Acetyl-CoA_M1	0.0871726	0.0513408	0.0859489	0.0729547	0.0622972	0.0804814		Acetyl-CoA_M1	0.0907171	0.0620495	0.0768804	0.0554634	0.0871661	0.0996944	0.13018	0.106951	0.0427524	0.0835259	0.0487611	0.0764767		Total_response	1507119	1625444	1386804	1248306	1791714	1332554
Acetyl-CoA_M2	0.339776	0.47433	0.334331	0.358202	0.441344	0.348574		Acetyl-CoA_M2	0.310322	0.415991	0.323966	0.435648	0.411044	0.44873	0.412575	0.486777	0.464035	0.42065	0.488882	0.428295		Glutamine_M1	10884	13271	16998	21685	21417	26988
Aspartic acid	280635	219088	300836	259108	248547	214891		Aspartic acid	173515	170807	89107	141216	116140	114202	74629	99953	106265	113901	125850	181167		Glutamine_M2	1002	1374	1231	2273	1546	2540
Aspartic acid_M1	21495	18798	25493	19990	15811	14683		Aspartic acid_M1	10247	9280	5176	9665	8663	8272	5657	6271	5507	7710	8055	13096		Glutamine_M3	65	230	309	328	212	61
Aspartic acid_M2	32615	26965	41982	27385	19820	19876		Aspartic acid_M2	17522	12728	7514	16080	13907	10445	8226	10959	10441	8765	13476	15689		Glutamine_M4	329	52	274	275	147	194
Aspartic acid_M3	20125	15011	19893	14777	16193	13661		Aspartic acid_M3	7764	7425	3723	8042	5358	5676	3316	4317	4334	4813	6475	6495		Glutamine_M5	0	0	0	0	0	0
Aspartic acid_M4	2734	1981	3435	2742	1310	1801		Aspartic acid_M4	1350	750	327	1335	789	1201	439	719	793	412	877	1375		Total_response	171659	212388	292524	376045	351574	453567
Total_response	357604	281843	391639	324002	301681	264912		Total_response	210398	200990	105847	176338	144857	139796	92267	122219	127340	135601	154733	217822		Serine	30345	35386	47428	48278	41732	51639
Serine	52698	36333	67405	46264	57929	56939		Serine	51122	58250	45551	39346	37192	36861	31346	37776	24598	44735	36262	48201		Serine_M1	1757	1956	2718	3361	2181	2909
Serine_M1	2897	2414	4462	3668	3056	3009		Serine_M1	2566	2410	2089	1733	1439	1779	1177	2146	1019	2232	2175	2498		Serine_M2	566	319	556	594	530	753
Serine_M2	814	817	1112	618	429	672		Serine_M2	300	571	263	211	457	303	117	313	107	400	556	551		Serine_M3	353	619	962	923	814	1123
Serine_M3	1785	1468	2634	1698	1602	1757		Serine_M3	1224	1130	616	557	854	762	591	858	264	1267	1160	1298		Total_response	33021	38280	51664	53156	45257	56424
Total_response	58194	41032	75613	52248	63016	62377		Total_response	55212	62361	48519	41847	39942	39705	33231	41093	25988	48634	40153	52548		Glutamic acid	3143841	3032453	3274425	2945278	3193744	2719654
Glutamine	55755	40074	39353	29489	32138	36971		Glutamine	24734	22669	13007	18308	19116	15674	12948	18022	22880	16415	25268	24150		Glutamic acid_M1	240786	246402	244987	209652	237419	190622
Glutamine_M1	3424	2489	2557	2393	1464	3071		Glutamine_M1	1566	2376	607	1613	512	1365	747	645	1317	684	1124	2117		Glutamic acid_M2	248648	258394	252244	108209	119541	107030
Glutamine_M2	200	459	320	324	206	0		Glutamine_M2	0	0	0	0	0	0	0	0	0	0	0	0		Glutamic acid_M3	44156	38777	44898	13953	14131	13978
Glutamine_M3	0	203	182	121	177	0		Glutamine_M3	73	135	84	0	320	0	343	140	142	0	90	239		Glutamic acid_M4	22021	27031	21674	3477	4490	5540
Glutamine_M4	0	0	0	0	149	0		Glutamine_M4	0	0	0	0	0	0	0	0	0	0	0	0		Glutamic acid_M5	4402	4850	3457	1276	2457	3865
Glutamine_M5	0	0	0	0	0	0		Glutamine_M5	0	0	9	0	0	0	0	0	0	0	0	0		Total_response	3703854	3607907	3841685	3281845	3571782	3040689
Total_response	59379	43225	42412	32327	34134	40042		Total_response	26373	25180	13707	19921	19948	17039	14038	18807	24339	17099	26482	26506		Lactate	1078326	1006700	1262594	1124616	1150516	1133254
Glutamic acid	3320517	3073361	3568505	3441044	2916775	2807258		Glutamic acid	1883069	2066305	1140835	1343476	1563198	1343762	1002384	1369438	1308458	1257648	1735077	1881387		Lactate_M1	92361	88582	93601	81832	80635	80385
Glutamic acid_M1	248039	236753	283266	252067	221362	211475		Glutamic acid_M1	140038	162178	83404	103455	120609	105404	76263	102400	98706	103795	141387	151268		Lactate_M2	90744	81334	79245	52936	57261	54879
Glutamic acid_M2	379641	392469	492286	401860	339264	327547		Glutamic acid_M2	207180	236120	117509	158101	183085	152975	99551	148836	135833	160910	244081	276461		Lactate_M3	1323777	1203047	1406207	816556	840157	789681
Glutamic acid_M3	71261	63071	80567	69532	54355	57473		Glutamic acid_M3	32976	31828	17914	26534	24313	22423	15170	22742	20784	25907	43358	52555		Total_response	2585208	2379663	2841647	2075940	2128569	2058199
Glutamic acid_M4	46408	52619	68144	49943	36994	37005		Glutamic acid_M4	22163	23574	11245	20042	19001	16252	9745	17036	13281	18990	32524	36276		Lactate	0.417114	0.423043	0.444318	0.541738	0.540511	0.550605
Glutamic acid_M5	13111	14942	19811	13003	11381	9305		Glutamic acid_M5	5346	4792	3159	5139	3875	3992	1578	3893	3219	5582	9302	12464		Lactate_M1	0.0357267	0.0372246	0.032939	0.0394193	0.0378823	0.039056
Total_response	4078977	3833215	4512579	4227449	3580131	3450063		Total_response	2290772	2524797	1374066	1656747	1914081	1644808	1204691	1664345	1580281	1572832	2205729	2410411		Lactate_M2	0.0351012	0.0341788	0.027887	0.0254998	0.0269012	0.0266636
Lactate	3247870	2432417	1803749	1514310	1342088	1302494		Lactate	666054	842178	330793	461015	514784	420630	350046	743277	434851	479382	698626	717644		Lactate_M3	0.512058	0.505554	0.494856	0.393343	0.394705	0.383676
Lactate_M1	121329	113427	148399	119992	109244	99629		Lactate_M1	51780	63579	28251	37070	42782	39741	25721	50537	33976	37720	57735	61403		Pyruvate	1617533	1795344	2717165	2757919	3552602	3641966
Lactate_M2	156071	138473	178929	147166	133492	119854		Lactate_M2	56043	65577	26257	38644	44717	35892	29560	38549	31405	36308	54988	64085		Pyruvate_M1	264187	323859	489170	466550	663972	641273
Lactate_M3	1996569	1688405	1069284	2520758	2076429	1883492		Lactate_M3	461542	604618	258527	668441	807509	652427	137124	247632	132771	163289	199672	291299		Pyruvate_M2	233329	299464	406929	360465	558100	534725
Total_response	5521839	4372722	3200361	4302226	3661253	3405469		Total_response	1235419	1575952	643828	1205170	1409792	1148690	542451	1079995	633003	716699	1011021	1134431		Pyruvate_M3	1907451	2074251	3366950	2131452	2704828	2817908
Lactate	0.588186	0.556271	0.563608	0.351983	0.366565	0.382471		Lactate	0.539132	0.534393	0.513791	0.382531	0.365149	0.366182	0.645304	0.688223	0.686965	0.668875	0.69101	0.632603		Total_response	4022500	4492918	6980214	5716386	7479502	7635872
Lactate_M1	0.0219726	0.0259397	0.0463695	0.0278907	0.0298379	0.0292556		Lactate_M1	0.0419129	0.0403432	0.0438797	0.0307591	0.0303463	0.0345968	0.0474163	0.0467937	0.0536743	0.0526302	0.0571056	0.0541267		Pyruvate	0.402121	0.399594	0.389267	0.482458	0.474978	0.476955
Lactate_M2	0.0282643	0.0316675	0.055909	0.0342069	0.0364607	0.0351946		Lactate_M2	0.0453636	0.041611	0.0407826	0.0320652	0.0317189	0.031246	0.0544934	0.0356937	0.0496127	0.05066	0.0543886	0.0564909		Pyruvate_M1	0.0656773	0.0720821	0.0700795	0.0816163	0.0887722	0.0839816
Lactate_M3	0.361577	0.386122	0.334114	0.585919	0.567136	0.553079		Lactate_M3	0.373591	0.383653	0.401547	0.554645	0.572786	0.567975	0.252786	0.22929	0.209748	0.227835	0.197495	0.25678		Pyruvate_M2	0.058006	0.0666525	0.0582975	0.0630582	0.0746173	0.070028
Pyruvate	2620172	2389461	2750157	2435061	2691154	2973462																Pyruvate_M3	0.474195	0.461671	0.482356	0.372867	0.361632	0.369036
Pyruvate_M1	424993	397051	466343	396577	438441	499130		Pyruvate	2702866	3416201	2306903	2427199	2080287	1581462	1747400	2227066	1958850	2736629	3331998	4064037		Acetyl-CoA	7962	15451	19727	17774	22338	12255
Pyruvate_M2	348193	307200	493118	438347	578541	574802		Pyruvate_M1	478918	616728	415315	386997	366255	302935	287276	396014	328827	468152	601604	780642		Acetyl-CoA_M1	1518	2430	3046	2423	4324	2018
Pyruvate_M3	1360642	1442152	1503862	2582173	2646446	3157373		Pyruvate_M2	612305	654613	384378	455464	326054	289994	255388	446242	227159	595541	651202	778905		Acetyl-CoA_M2	3658	7678	8877	7180	12255	5556
Total_response	4754000	4535864	5213480	5852158	6354582	7204767		Pyruvate_M3	1769551	2993435	1518547	2769709	2431676	1987552	1308814	1643832	1266135	1913845	2761283	2902525		Total_response	13138	25559	31650	27377	38917	19829
Pyruvate	0.551151	0.526793	0.527509	0.416096	0.423498	0.412708		Total_response	5563640	7680977	4625143	6039369	5204272	4161943	3598878	4713154	3780971	5714167	7346087	8526109		Acetyl-CoA	0.606028	0.604523	0.623286	0.649231	0.573991	0.618034
Pyruvate_M1	0.0893969	0.0875359	0.0894495	0.0677659	0.068996	0.0692777		Pyruvate	0.485809	0.444761	0.498774	0.401896	0.399727	0.379982	0.48554	0.472521	0.518081	0.47892	0.453575	0.476658		Acetyl-CoA_M1	0.115543	0.0950741	0.0962401	0.0885049	0.111108	0.10177
Pyruvate_M2	0.0732421	0.0677269	0.0945852	0.0749035	0.0910431	0.0797808		Pyruvate_M1	0.08608	0.0802929	0.0897951	0.064079	0.0703758	0.0727869	0.0798238	0.0840231	0.0869689	0.0819283	0.0818945	0.091559		Acetyl-CoA_M2	0.278429	0.300403	0.280474	0.262264	0.314901	0.280196
Pyruvate_M3	0.28621	0.317944	0.288456	0.441234	0.416463	0.438234		Pyruvate_M2	0.110055	0.0852252	0.0831062	0.0754158	0.0626512	0.0696776	0.0709632	0.0946801	0.0600795	0.104222	0.0886461	0.0913553		Fumarate	468086	504858	532837	738182	778619	783452
Fumarate	522150	434736	495662	645406	694968	629089		Pyruvate_M3	0.318056	0.389721	0.328324	0.458609	0.467246	0.477554	0.363673	0.348775	0.33487	0.33493	0.375885	0.340428		Fumarate_M1	88857	95382	94334	119027	129579	124061
Fumarate_M1	90015	76195	92266	109649	118852	110990		Fumarate	527054	523493	266440	362122	335996	316339	181686	240998	140480	348770	342630	353109		Fumarate_M2	58966	67896	63988	91163	108409	74416
Fumarate_M2	90415	82577	92022	113285	113450	113493		Fumarate_M1	87863	88381	45917	66917	60132	56565	29423	45865	23714	57598	61824	67213		Fumarate_M3	20486	21136	21768	17687	14574	18165
Fumarate_M3	48971	40080	45387	54069	54240	57455		Fumarate_M2	78033	77242	47937	65589	59507	54077	28343	42782	21038	51900	58895	71520		Fumarate_M4	5142	4739	6196	3911	3363	3720
Fumarate_M4	11213	8811	11162	12597	11016	13520		Fumarate_M3	36100	34167	16901	31350	25232	23347	13340	15762	10564	29193	29646	31270		Total_response	641537	694011	719123	969970	1034544	1003814
Total_response	762764	642399	736499	935006	992526	924547		Fumarate_M4	8852	7828	4286	7777	5452	6868	3189	4685	2522	6650	8521	8840		Fumarate	0.729632	0.72745	0.740954	0.761036	0.75262	0.780475
Fumarate	0.68455	0.676738	0.672998	0.690269	0.700201	0.680429		Total_response	737902	731111	381481	533755	486319	457196	255981	350092	198318	494111	501516	531952		Fumarate_M1	0.138506	0.137436	0.131179	0.122712	0.125252	0.12359
Fumarate_M1	0.118012	0.11861	0.125276	0.117271	0.119747	0.120048		Fumarate	0.71426	0.716024	0.698436	0.678442	0.690896	0.691911	0.709764	0.688385	0.708357	0.705854	0.683189	0.663799		Fumarate_M2	0.0919136	0.0978313	0.0889806	0.0939854	0.104789	0.0741333
Fumarate_M2	0.118536	0.128545	0.124945	0.12116	0.114304	0.122755		Fumarate_M1	0.119071	0.120886	0.120365	0.12537	0.123647	0.123722	0.114942	0.131008	0.119576	0.116569	0.123274	0.126352		Fumarate_M3	0.0319327	0.0304548	0.0302702	0.0182346	0.0140874	0.018096
Fumarate_M3	0.064202	0.0623911	0.0616253	0.0578274	0.0546484	0.0621439		Fumarate_M2	0.10575	0.10565	0.12566	0.122882	0.122362	0.11828	0.110723	0.122202	0.106082	0.105037	0.117434	0.134448		Fumarate_M4	0.00801513	0.00682842	0.00861605	0.00403208	0.00325071	0.00370587
Fumarate_M4	0.0147005	0.0137158	0.0151555	0.0134726	0.011099	0.0146234		Fumarate_M3	0.0489225	0.046733	0.0443036	0.0587348	0.0518836	0.0510656	0.0521132	0.0450225	0.053268	0.0590819	0.0591128	0.0587835		Malate	1340795	1445357	1500858	1970243	1890131	1816570
Malate	1004224	1346814	1277976	1727101	1445089	1371090		Fumarate_M4	0.0119962	0.010707	0.0112352	0.0145704	0.0112107	0.015022	0.012458	0.0133822	0.0127169	0.0134585	0.0169905	0.016618		Malate_M1	213500	242844	245395	276468	273259	258665
Malate_M1	162252	210362	199890	270423	219034	207381		Malate	887727	900531	408708	559276	586081	498647	283199	360863	332643	484468	564740	779643		Malate_M2	152969	180843	171128	220050	233090	219250
Malate_M2	157527	207729	216341	274291	211043	210292		Malate_M1	131503	151293	63345	94466	95407	78193	45394	61595	54345	75513	94615	122054		Malate_M3	54388	57247	61212	47702	39731	43798
Malate_M3	101021	121606	138068	151968	117599	121402		Malate_M2	121245	133236	68492	114987	90961	79082	39382	62404	46276	74055	106384	135159		Malate_M4	9320	10636	10694	5426	4748	5419
Malate_M4	11088	15016	19821	17456	12380	13231		Malate_M3	65981	67283	25741	50918	43920	37709	20815	24919	24733	43728	53406	64600		Total_response	1770972	1936927	1989287	2519889	2440959	2343702
Total_response	1436112	1901527	1852096	2441239	2005145	1923396		Malate_M4	6473	8401	2871	7531	5033	5458	2377	3730	2596	6501	8259	8833		Malate	0.757096	0.746211	0.75447	0.781877	0.77434	0.775086
Malate	0.699266	0.70828	0.690016	0.707469	0.720691	0.712849		Total_response	1212929	1260744	569157	827178	821402	699089	391167	513511	460593	684265	827404	1110289		Malate_M1	0.120555	0.125376	0.123358	0.109714	0.111947	0.110366
Malate_M1	0.11298	0.110628	0.107926	0.110773	0.109236	0.10782		Malate	0.731887	0.714285	0.718094	0.676125	0.713513	0.713281	0.723985	0.702737	0.722206	0.708012	0.682544	0.702198		Malate_M2	0.0863757	0.0933659	0.0860248	0.0873253	0.0954912	0.0935486
Malate_M2	0.10969	0.109243	0.116809	0.112357	0.105251	0.109334		Malate_M1	0.108418	0.120003	0.111296	0.114203	0.116151	0.11185	0.116048	0.119949	0.117989	0.110356	0.114352	0.10993		Malate_M3	0.0307108	0.0295556	0.0307708	0.0189302	0.0162768	0.0186875
Malate_M3	0.0703434	0.0639518	0.0745469	0.0622504	0.0586486	0.0631186		Malate_M2	0.0999605	0.10568	0.120339	0.139011	0.110739	0.113122	0.100678	0.121524	0.10047	0.108226	0.128576	0.121733		Malate_M4	0.00526265	0.00549117	0.0053758	0.00215327	0.00194514	0.00231215
Malate_M4	0.00772085	0.00789681	0.0107019	0.00715047	0.00617412	0.00687898		Malate_M3	0.0543981	0.0533677	0.0452265	0.0615563	0.0534696	0.0539402	0.0532126	0.0485267	0.0536982	0.0639051	0.0645465	0.058183		Oxaloacelic acid	8462	9730	10766	7378	9396	10409
Oxaloacelic acid	34847	32268	34430	32245	32549	39844		Malate_M4	0.00533667	0.00666353	0.0050443	0.00910445	0.00612733	0.0078073	0.00607669	0.00726372	0.00563621	0.00950071	0.00998182	0.00795559		Oxaloacelic acid_M1	2759	2145	3124	2198	3709	2553
Oxaloacelic acid_M1	12384	10578	12026	10579	9372	11191		Oxaloacelic acid	28202	27786	16879	20935	22623	21496	15513	20865	17989	19249	20113	23641		Oxaloacelic acid_M2	1098	820	1083	969	1333	1012
Oxaloacelic acid_M2	5446	4703	5705	5664	3776	6903		Oxaloacelic acid_M1	8023	8699	5134	5198	5244	6608	3750	5599	5372	5900	5963	7521		Oxaloacelic acid_M3	1244	285	761	685	444	153
Oxaloacelic acid_M3	3207	2557	2873	2929	2257	2781		Oxaloacelic acid_M2	4371	3198	1676	3157	2113	2893	2450	1989	1947	2972	2312	3396		Oxaloacelic acid_M4	0	93	149	55	0	101
Oxaloacelic acid_M4	412	386	440	186	500	467		Oxaloacelic acid_M3	2048	1215	579	907	883	1396	428	915	606	631	961	1269		Total_response	13563	13073	15883	11285	14882	14228
Total_response	56296	50492	55474	51603	48454	61186		Oxaloacelic acid_M4	517	98	133	282	362	164	0	0	0	262	222	174		Oxaloacelic acid	0.623903	0.744282	0.677832	0.653788	0.631367	0.731586
Oxaloacelic acid	0.618996	0.639072	0.620651	0.624867	0.671751	0.651195		Total_response	43161	40996	24401	30479	31225	32557	22141	29368	25914	29014	29571	36001		Oxaloacelic acid_M1	0.203421	0.164079	0.196688	0.194772	0.249227	0.179435
Oxaloacelic acid_M1	0.21998	0.209499	0.216786	0.205007	0.193421	0.182901		Oxaloacelic acid	0.653414	0.677773	0.691734	0.686866	0.724516	0.660257	0.700646	0.710467	0.694181	0.663438	0.68016	0.656676		Oxaloacelic acid_M2	0.0809555	0.0627247	0.0681861	0.0858662	0.0895713	0.0711274
Oxaloacelic acid_M2	0.0967387	0.0931435	0.102841	0.109761	0.0779296	0.11282		Oxaloacelic acid_M1	0.185885	0.212191	0.210401	0.170544	0.167942	0.202967	0.169369	0.19065	0.207301	0.20335	0.20165	0.208911		Oxaloacelic acid_M3	0.0917201	0.0218007	0.0479129	0.0607	0.0298347	0.0107534
Oxaloacelic acid_M3	0.0569667	0.0506417	0.05179	0.0567603	0.0465803	0.0454516		Oxaloacelic acid_M2	0.101272	0.0780076	0.0686857	0.10358	0.0676701	0.0888595	0.110654	0.0677268	0.0751331	0.102433	0.0781847	0.0943307		Oxaloacelic acid_M4	0	0.0071139	0.0093811	0.00487373	0	0.00709868
Oxaloacelic acid_M4	0.00731846	0.00764478	0.00793164	0.00360444	0.0103191	0.00763246		Oxaloacelic acid_M3	0.0474502	0.029637	0.0237285	0.0297582	0.0282786	0.0428786	0.0193307	0.0311564	0.023385	0.0217481	0.0324981	0.035249		Succinate	1708047	1228932	1720043	2425290	1168606	1520654
Succinate	1089846	977651	519045	447972	392207	380051		Oxaloacelic acid_M4	0.0119784	0.00239048	0.0054506	0.00925227	0.0115933	0.00503732	0	0	0	0.00903012	0.00750736	0.0048332		Succinate_M1	244378	166082	229015	292366	150633	179153
Succinate_M1	158117	134438	72461	60740	52123	48749		Succinate	166038	143098	116709	182306	273662	225130	155958	209435	255197	158613	268352	177231		Succinate_M2	179772	149290	166325	300273	148961	131276
Succinate_M2	150138	138720	65458	48148	42908	42472		Succinate_M1	20523	18723	15744	26355	37086	29743	22797	25817	34459	21946	40294	25977		Succinate_M3	45947	38667	44740	19971	11983	12935
Succinate_M3	39241	38914	19401	14532	10469	12010		Succinate_M2	15580	20976	16398	23834	36515	29242	27018	27241	25395	26097	34641	22363		Succinate_M4	8410	5804	9121	2416	1661	1594
Succinate_M4	13752	12433	5625	3744	3096	3304		Succinate_M3	3915	2177	3428	6004	9150	8118	4581	3547	8017	4712	10894	6597		Total_response	2186554	1588775	2169244	3040316	1481844	1845612
Total_response	1451094	1302156	681990	575136	500803	486586		Succinate_M4	588	592	837	1729	2466	1760	1261	1259	1717	1151	3888	2977		Succinate	0.781159	0.773509	0.792923	0.79771	0.788616	0.823929
Succinate	0.751051	0.750794	0.761074	0.778898	0.783156	0.781056		Total_response	206644	185566	153116	240228	358879	293993	211615	267299	324785	212519	358069	235145		Succinate_M1	0.111764	0.104535	0.105574	0.096163	0.101652	0.0970697
Succinate_M1	0.108964	0.103243	0.106249	0.10561	0.104079	0.100186		Succinate	0.803498	0.771143	0.762226	0.758887	0.762547	0.765767	0.736989	0.783523	0.785741	0.746347	0.749442	0.753709		Succinate_M2	0.082217	0.0939655	0.0766742	0.0987637	0.100524	0.0711287
Succinate_M2	0.103465	0.106531	0.0959809	0.0837159	0.0856784	0.0872857		Succinate_M1	0.0993157	0.100897	0.102824	0.109708	0.103338	0.101169	0.107729	0.0965847	0.106098	0.103266	0.112531	0.110472		Succinate_M3	0.0210134	0.0243376	0.0206247	0.00656873	0.00808655	0.00700852
Succinate_M3	0.0270424	0.0298843	0.0284476	0.0252671	0.0209044	0.0246822		Succinate_M2	0.0753954	0.113038	0.107095	0.0992141	0.101747	0.099465	0.127675	0.101912	0.0781902	0.122798	0.0967439	0.095103		Succinate_M4	0.00384623	0.00365313	0.00420469	0.000794654	0.0011209	0.00086367
Succinate_M4	0.00947699	0.00954801	0.00824792	0.00650976	0.00618207	0.00679017		Succinate_M3	0.0189456	0.0117317	0.0223883	0.0249929	0.0254961	0.0276129	0.0216478	0.0132698	0.024684	0.0221721	0.0304243	0.028055		Oxoglutaric acid	1178443	1143039	569172	727931	1024209	458037
Oxoglutaric acid	2066606	2109737	2063944	2529805	2258122	2066701		Succinate_M4	0.00284547	0.00319024	0.00546644	0.00719733	0.0068714	0.00598654	0.00595893	0.00471008	0.00528657	0.00541599	0.0108582	0.0126603		Oxoglutaric acid_M1	157447	152206	72848	86723	128698	60848
Oxoglutaric acid_M1	292653	300658	298946	364162	313067	291969		Oxoglutaric acid	1624362	1533195	790982	1056871	1128719	1111416	499957	673591	885090	927847	1002519	1112483		Oxoglutaric acid_M2	82067	84834	37077	63120	65613	38034
Oxoglutaric acid_M2	273391	284719	294628	336301	285526	276815		Oxoglutaric acid_M1	233626	211776	107793	146539	154648	156430	72376	90236	120179	136514	148208	165412		Oxoglutaric acid_M3	13378	14686	6228	2269	3851	1475
Oxoglutaric acid_M3	48417	54648	52329	59614	49838	50821		Oxoglutaric acid_M2	198453	180813	83743	133114	131688	135564	50908	74660	92433	119960	137252	163011		Oxoglutaric acid_M4	2911	1791	731	376	250	183
Oxoglutaric acid_M4	15855	16906	19237	18033	14592	14048		Oxoglutaric acid_M3	31029	29369	13281	22376	22178	23563	7824	13193	15543	18102	27225	28799		Oxoglutaric acid_M5	1639	1258	633	73	214	0
Oxoglutaric acid_M5	14002	15046	15380	14946	11902	13469		Oxoglutaric acid_M4	10604	10638	4929	6732	7550	6607	2607	8053	4176	8041	8927	10507		Total_response	1435885	1397814	686689	880492	1222835	558577
Total_response	2710924	2781714	2744464	3322861	2933047	2713823		Oxoglutaric acid_M5	8217	6468	2503	5197	3805	5570	1379	3251	3377	6378	7150	8202		Oxoglutaric acid	0.820708	0.817733	0.828864	0.826732	0.837569	0.820007
Oxoglutaric acid	0.762325	0.758431	0.752039	0.761333	0.769889	0.761546		Total_response	2106291	1972259	1003231	1370829	1448588	1439150	635051	862984	1120798	1216842	1331281	1488414		Oxoglutaric acid_M1	0.109652	0.108889	0.106086	0.0984938	0.105246	0.108934
Oxoglutaric acid_M1	0.107953	0.108084	0.108927	0.109593	0.106738	0.107586		Oxoglutaric acid	0.771195	0.77738	0.788435	0.770972	0.779186	0.772273	0.787271	0.780537	0.789696	0.762504	0.753048	0.747428		Oxoglutaric acid_M2	0.0571543	0.0606905	0.0539939	0.0716872	0.0536565	0.0680909
Oxoglutaric acid_M2	0.100848	0.102354	0.107354	0.101208	0.0973479	0.102002		Oxoglutaric acid_M1	0.110918	0.107377	0.107446	0.106898	0.106758	0.108696	0.113969	0.104563	0.107226	0.112187	0.111327	0.111133		Oxoglutaric acid_M3	0.0093169	0.0105064	0.00906961	0.00257697	0.00314924	0.00264064
Oxoglutaric acid_M3	0.01786	0.0196454	0.0190671	0.0179406	0.0169919	0.0187267		Oxoglutaric acid_M2	0.0942192	0.0916781	0.0834733	0.0971047	0.0909078	0.0941973	0.0801636	0.0865138	0.0824707	0.0985831	0.103098	0.10952		Oxoglutaric acid_M4	0.00202732	0.00128129	0.00106453	0.000427034	0.000204443	0.000327618
Oxoglutaric acid_M4	0.00584856	0.00607755	0.00700938	0.00542695	0.00497503	0.00517646		Oxoglutaric acid_M3	0.0147316	0.014891	0.0132382	0.016323	0.0153101	0.0163729	0.0123203	0.0152877	0.0138678	0.0148762	0.0204502	0.0193488		Oxoglutaric acid_M5	0.00114146	0.000899977	0.000921815	8.29082e-05	0.000175003	0
Oxoglutaric acid_M5	0.00516503	0.0054089	0.00560401	0.00449793	0.0040579	0.00496311		Oxoglutaric acid_M4	0.00503444	0.00539381	0.00491313	0.0049109	0.00521197	0.0045909	0.00410518	0.00933158	0.00372592	0.00660809	0.00670557	0.00705919		Citric acid	711820	575667	790387	428582	444098	396176
Citric acid	3012134	2636251	3616578	3542963	3159854	2400832		Oxoglutaric acid_M5	0.00390117	0.00327949	0.00249494	0.00379114	0.0026267	0.00387034	0.00217148	0.00376716	0.00301303	0.00524144	0.00537077	0.00551056		Citric acid_M1	250147	207941	276773	140458	153320	126408
Citric acid_M1	1039940	905617	1195825	1177826	1057918	796902		Citric acid	2965344	3669527	2860035	3365482	4363357	5520891	1085027	1884321	1237734	3531641	3222235	2164715		Citric acid_M2	420972	337106	357450	200495	213025	200869
Citric acid_M2	2679070	2782873	3249752	2935150	2681901	2206552		Citric acid_M1	979332	1222529	991604	1197378	1517025	1906408	363232	614523	413367	1149989	1084345	734805		Citric acid_M3	169078	143735	192232	52802	58794	51721
Citric acid_M3	880544	907227	1070267	914631	847036	725812		Citric acid_M2	2848464	3566642	3119207	3943176	5485582	6607072	864892	1602637	917383	3329259	3504550	2545127		Citric acid_M4	87260	73674	92832	19189	22218	20672
Citric acid_M4	528935	554482	641753	576912	519718	447725		Citric acid_M3	872421	1105787	937752	1217504	1645881	2035170	270512	340128	291657	1064347	1089995	780121		Citric acid_M5	9504	7553	11931	1261	1592	1843
Citric acid_M5	93929	100892	116076	96783	90786	74176		Citric acid_M4	495811	606564	557011	782984	1029782	1245649	152042	198634	153034	574914	624587	462377		Citric acid_M6	302	566	1155	160	0	149
Citric acid_M6	11479	11909	14027	10982	8731	8795		Citric acid_M5	83907	103937	79782	119751	151032	194026	21543	29216	25319	99266	98692	69793		Total_response	1649083	1346242	1722760	842947	893047	797838
Total_response	8246031	7899251	9904278	9255247	8365944	6660794		Citric acid_M6	8583	12684	8309	13962	17777	22012	2396	2764	1964	12550	10906	7165		Citric acid	0.431646	0.42761	0.458791	0.508433	0.497284	0.496562
Citric acid	0.365283	0.333734	0.365153	0.382806	0.377704	0.360442		Total_response	8253862	10287670	8553700	10640237	14210436	17531228	2759644	4672223	3040458	9761966	9635310	6764103		Citric acid_M1	0.151689	0.15446	0.160657	0.166627	0.171682	0.158438
Citric acid_M1	0.126114	0.114646	0.120738	0.12726	0.126455	0.119641		Citric acid	0.359267	0.356692	0.334362	0.316298	0.307053	0.314918	0.393176	0.403303	0.407088	0.361776	0.334419	0.32003		Citric acid_M2	0.255276	0.250405	0.207487	0.23785	0.238537	0.251767
Citric acid_M2	0.324892	0.352296	0.328116	0.317134	0.320574	0.331275		Citric acid_M1	0.118651	0.118834	0.115927	0.112533	0.106754	0.108744	0.131623	0.131527	0.135956	0.117803	0.112539	0.108633		Citric acid_M3	0.102528	0.106768	0.111584	0.0626398	0.0658353	0.0648264
Citric acid_M3	0.106784	0.11485	0.108061	0.098823	0.101248	0.108968		Citric acid_M2	0.345107	0.346691	0.364662	0.370591	0.386025	0.376874	0.313407	0.343014	0.301725	0.341044	0.363719	0.37627		Citric acid_M4	0.0529143	0.0547257	0.0538856	0.0227642	0.0248789	0.02591
Citric acid_M4	0.0641442	0.0701943	0.0647955	0.0623335	0.0621231	0.067218		Citric acid_M3	0.105699	0.107487	0.109631	0.114425	0.115822	0.116088	0.0980242	0.0727979	0.0959254	0.10903	0.113125	0.115333		Citric acid_M5	0.0057632	0.00561043	0.00692551	0.00149594	0.00178266	0.00230999
Citric acid_M5	0.0113908	0.0127724	0.0117198	0.0104571	0.0108519	0.0111362		Citric acid_M4	0.0600702	0.0589603	0.0651193	0.0735871	0.0724666	0.0710532	0.0550948	0.0425138	0.0503325	0.0588933	0.0648227	0.0683575		Citric acid_M6	0.000183132	0.00042043	0.000670436	0.00018981	0	0.000186755
Citric acid_M6	0.00139206	0.00150761	0.00141626	0.00118657	0.00104364	0.00132041		Citric acid_M5	0.0101658	0.0101031	0.00932719	0.0112545	0.0106282	0.0110675	0.00780644	0.00625313	0.00832736	0.0101686	0.0102427	0.0103181		Isocitric acid	22686	13348	16168	12413	26547	12070
Isocitric acid	4993	6522	5821	6038	6359	5366		Citric acid_M6	0.00103988	0.00123293	0.000971392	0.00131219	0.00125098	0.00125559	0.000868228	0.000591581	0.000645955	0.0012856	0.00113188	0.00105927		Isocitric acid_M1	7450	2741	3194	3988	8852	2890
Isocitric acid_M1	1904	1811	1796	2216	1456	1396		Isocitric acid	10168	15403	12720	9382	15282	15938	9761	9696	9983	7438	11234	5695		Isocitric acid_M2	9492	5795	6680	5473	10272	4647
Isocitric acid_M2	3076	4112	3503	3837	2333	2890		Isocitric acid_M1	1864	3763	3764	2988	5766	4758	2919	4725	2411	2110	4624	1390		Isocitric acid_M3	5160	1711	4266	1392	2729	1409
Isocitric acid_M3	1239	746	1027	1024	447	295		Isocitric acid_M2	8581	10880	10703	9272	17645	16589	8124	7208	6482	8004	10229	3558		Isocitric acid_M4	2135	1141	1383	146	516	331
Isocitric acid_M4	536	925	265	280	508	637		Isocitric acid_M3	2993	3482	2376	2086	6172	5426	1750	1263	1662	1737	3172	392		Isocitric acid_M5	567	265	69	356	107	270
Isocitric acid_M5	302	251	239	403	0	329		Isocitric acid_M4	1315	1586	1779	983	2962	2897	659	559	264	1131	1328	219		Isocitric acid_M6	0	0	0	0	0	0
Isocitric acid_M6	75	0	0	67	131	86		Isocitric acid_M5	654	870	245	712	1347	982	263	0	0	255	554	88		Total_response	47490	25001	31760	23768	49023	21617
Total_response	12125	14367	12651	13865	11234	10999		Isocitric acid_M6	289	360	85	204	224	520	0	234	0	0	309	0		Isocitric acid	0.477701	0.533899	0.509068	0.522257	0.541521	0.558357
Isocitric acid	0.411794	0.453957	0.460122	0.435485	0.566049	0.487863		Total_response	25864	36344	31672	25627	49398	47110	23476	23685	20802	20675	31450	11342		Isocitric acid_M1	0.156875	0.109636	0.100567	0.167789	0.180568	0.133691
Isocitric acid_M1	0.157031	0.126053	0.141965	0.159827	0.129607	0.126921		Isocitric acid	0.393133	0.423811	0.401617	0.366098	0.309365	0.338315	0.415786	0.409373	0.479906	0.359758	0.357202	0.502116		Isocitric acid_M2	0.199874	0.231791	0.210327	0.230268	0.209534	0.21497
Isocitric acid_M2	0.253691	0.286211	0.276895	0.27674	0.207673	0.262751		Isocitric acid_M1	0.0720693	0.103538	0.118843	0.116596	0.116725	0.100998	0.12434	0.199493	0.115902	0.102056	0.147027	0.122553		Isocitric acid_M3	0.108654	0.0684373	0.13432	0.0585661	0.0556677	0.0651802
Isocitric acid_M3	0.102186	0.0519245	0.0811794	0.073855	0.0397899	0.0268206		Isocitric acid_M2	0.331774	0.299362	0.337933	0.361806	0.357201	0.352133	0.346056	0.304328	0.311605	0.387134	0.325246	0.313701		Isocitric acid_M4	0.0449568	0.0456382	0.0435453	0.00614271	0.0105257	0.015312
Isocitric acid_M4	0.0442062	0.0643837	0.020947	0.0201947	0.0452199	0.0579144		Isocitric acid_M3	0.115721	0.0958067	0.0750189	0.0813985	0.124944	0.115177	0.0745442	0.0533249	0.0798962	0.0840145	0.100859	0.0345618		Isocitric acid_M5	0.0119394	0.0105996	0.00217254	0.0149781	0.00218265	0.0124902
Isocitric acid_M5	0.0249072	0.0174706	0.0188918	0.029066	0	0.0299118		Isocitric acid_M4	0.0508429	0.0436386	0.0561695	0.038358	0.0599619	0.0614944	0.0280712	0.0236014	0.0126911	0.0547037	0.0422258	0.0193088		Isocitric acid_M6	0	0	0	0	0	0
Isocitric acid_M6	0.00618557	0	0	0.00483231	0.011661	0.00781889		Isocitric acid_M5	0.0252861	0.0239379	0.00773554	0.0277832	0.0272683	0.0208448	0.0112029	0	0	0.0123337	0.0176153	0.00775877		cis_Aconitic acid	239733	121808	201798	103062	111735	108535
cis_Aconitic acid	31216	35364	50705	37541	42700	56190		Isocitric acid_M6	0.0111738	0.00990535	0.00268376	0.00796035	0.0045346	0.011038	0	0.00987967	0	0	0.00982512	0		cis_Aconitic acid_M1	72014	39062	60219	26441	31513	24948
cis_Aconitic acid_M1	11137	12582	10128	8894	9018	11134		cis_Aconitic acid	38539	68206	57860	57056	58647	77108	57314	60322	51387	55939	45644	51775		cis_Aconitic acid_M2	120717	59059	125302	47818	63046	56531
cis_Aconitic acid_M2	9466	9775	9026	8657	9868	10081		cis_Aconitic acid_M1	9618	15465	13579	12001	19036	16854	12235	13186	17327	17155	18671	18256		cis_Aconitic acid_M3	50847	27817	43605	12647	14900	17703
cis_Aconitic acid_M3	20075	16801	15359	12629	14825	17084		cis_Aconitic acid_M2	8009	10677	8806	8368	10824	11102	10162	11920	9957	10934	11637	10554		cis_Aconitic acid_M4	24202	14410	19859	6061	6448	5439
cis_Aconitic acid_M4	4168	3004	3064	3354	3050	4311		cis_Aconitic acid_M3	13711	21942	14711	14630	17844	17313	15066	10827	17222	16446	24357	19832		cis_Aconitic acid_M5	12219	6863	8023	1614	1620	1384
cis_Aconitic acid_M5	2969	2374	2671	2896	1962	3035		cis_Aconitic acid_M4	2674	4864	3063	2667	3972	2673	3075	2321	3671	2587	5442	3435		cis_Aconitic acid_M6	3279	1971	1794	2187	1308	808
cis_Aconitic acid_M6	6408	4421	6195	5975	5682	6493		cis_Aconitic acid_M5	1232	2254	1539	1836	1741	2021	2163	2174	1648	3089	2612	2242		Total_response	523011	270990	460600	199830	230570	215348
Total_response	85439	84321	97148	79946	87105	108328		cis_Aconitic acid_M6	4290	7811	3857	4304	4949	5223	3523	6134	3192	3925	6130	5796		cis_Aconitic acid	0.458371	0.449493	0.43812	0.515748	0.484603	0.503998
cis_Aconitic acid	0.36536	0.419397	0.521936	0.469579	0.490213	0.518702		Total_response	78073	131219	103415	100862	117013	132294	103538	106884	104404	110075	114493	111890		cis_Aconitic acid_M1	0.137691	0.144146	0.13074	0.132317	0.136674	0.11585
cis_Aconitic acid_M1	0.13035	0.149215	0.104253	0.11125	0.10353	0.10278		cis_Aconitic acid	0.493628	0.519788	0.559493	0.565684	0.501201	0.582853	0.553555	0.564369	0.492194	0.50819	0.398662	0.462731		cis_Aconitic acid_M2	0.230812	0.217938	0.272041	0.239293	0.273435	0.26251
cis_Aconitic acid_M2	0.110792	0.115926	0.0929098	0.108286	0.113289	0.09306		cis_Aconitic acid_M1	0.123192	0.117856	0.131306	0.118984	0.162683	0.127398	0.118169	0.123367	0.165961	0.155848	0.163075	0.16316		cis_Aconitic acid_M3	0.0972198	0.10265	0.09467	0.0632888	0.0646225	0.0822065
cis_Aconitic acid_M3	0.234963	0.19925	0.158099	0.157969	0.170197	0.157706		cis_Aconitic acid_M2	0.102583	0.0813678	0.0851521	0.0829648	0.0925025	0.0839191	0.0981475	0.111523	0.0953699	0.0993323	0.101639	0.0943248		cis_Aconitic acid_M4	0.0462744	0.0531754	0.0431155	0.0303308	0.0279655	0.0252568
cis_Aconitic acid_M4	0.0487833	0.0356258	0.0315395	0.0419533	0.0350152	0.0397958		cis_Aconitic acid_M3	0.175618	0.167217	0.142252	0.14505	0.152496	0.130868	0.145512	0.101297	0.164955	0.149407	0.212738	0.177246		cis_Aconitic acid_M5	0.0233628	0.0253257	0.0174186	0.00807687	0.00702607	0.00642681
cis_Aconitic acid_M5	0.0347499	0.0281543	0.0274941	0.0362245	0.0225245	0.0280168		cis_Aconitic acid_M4	0.03425	0.0370678	0.0296185	0.0264421	0.0339449	0.020205	0.0296992	0.0217151	0.0351615	0.0235022	0.0475313	0.0306998		cis_Aconitic acid_M6	0.00626947	0.00727333	0.00389492	0.0109443	0.0056729	0.00375207
cis_Aconitic acid_M6	0.0750009	0.0524306	0.0637687	0.0747379	0.0652316	0.0599383		cis_Aconitic acid_M5	0.0157801	0.0171774	0.0148818	0.0182031	0.0148787	0.0152766	0.0208909	0.0203398	0.0157848	0.0280627	0.0228136	0.0200375
								cis_Aconitic acid_M6	0.0549486	0.0595264	0.0372963	0.0426722	0.0422944	0.0394802	0.0340262	0.0573893	0.0305735	0.0356575	0.0535404	0.0518009
